# Supplementary material for: Regulation of PKR-dependent RNA translation inhibition by TRIM21 upon virus infection or other stress
Source: PLoS Pathog. 2023 Jun 16;19(6):e1011443. doi: 10.1371/journal.ppat.1011443 (PMC10310049; doi:10.1371/journal.ppat.1011443)
Supplement: S1 File — (XLSX) [file ppat.1011443.s005.xlsx]

## Sheet: Diff_distribution
Compared sample name	Up-regulated	Down-regulated
KO_4/WT_1	55	29
KO_T/WT_T	51	63
WT_T/WT_1	184	94
KO_T/KO_4	119	110

## Sheet: KO_4vsWT_1
Protein accession	Protein description	Gene name	KO_4/WT_1 Ratio	KO_4/WT_1 P value	Regulated Type	MW [kDa]	Coverage [%]	Peptides	Unique peptides	PSMs	KO_4	KO_5	KO_6	WT_1	WT_2	WT_3	Subcellular localization	KEGG KO No.	KEGG Gene	KEGG pathway	Biological Process	Cellular Component	Molecular Function	Pfam ID	Domain description	KOG category	KOG NO.	KOG description
Q9HC84	Mucin-5B OS=Homo sapiens OX=9606 GN=MUC5B PE=1 SV=3	MUC5B	2.78	0.00566271	Up	596.33	3.2	8	8	8	1.765	1.289	1.273	0.635	0.585	0.476	extracellular	K13908	MUC5B, MG1; mucin-5B	map04657 IL-17 signaling pathway; map04970 Salivary secretion	GO:0002218 activation of innate immune response; GO:0002220 innate immune response activating cell surface receptor signaling pathway; GO:0002223 stimulatory C-type lectin receptor signaling pathway; GO:0002253 activation of immune response; GO:0002376 immune system process; GO:0002429 immune response-activating cell surface receptor signaling pathway; GO:0002682 regulation of immune system proce…	GO:0005576 extracellular region; GO:0005622 intracellular; GO:0005623 cell; GO:0005737 cytoplasm; GO:0005794 Golgi apparatus; GO:0005796 Golgi lumen; GO:0005886 plasma membrane; GO:0012505 endomembrane system; GO:0016020 membrane; GO:0031974 membrane-enclosed lumen; GO:0043226 organelle; GO:0043227 membrane-bounded organelle; GO:0043229 intracellular organelle; GO:0043231 intracellular membrane-b…		PF08742; PF01826	C8 domain; Trypsin Inhibitor like cysteine rich domain	VW	KOG1216	von Willebrand factor and related coagulation proteins
P48230	Transmembrane 4 L6 family member 4 OS=Homo sapiens OX=9606 GN=TM4SF4 PE=1 SV=1	TM4SF4	2.112	0.00562251	Up	21.396	11.9	3	3	4	1.305	1.344	1.53	0.618	0.689	0.496	plasma membrane				GO:0006950 response to stress; GO:0009611 response to wounding; GO:0009888 tissue development; GO:0031099 regeneration; GO:0032502 developmental process; GO:0040007 growth; GO:0042060 wound healing; GO:0042246 tissue regeneration; GO:0048589 developmental growth; GO:0048856 anatomical structure development; GO:0050896 response to stimulus;	GO:0016020 membrane; GO:0016021 integral component of membrane; GO:0031224 intrinsic component of membrane; GO:0044425 membrane part;
P31327	Carbamoyl-phosphate synthase [ammonia], mitochondrial OS=Homo sapiens OX=9606 GN=CPS1 PE=1 SV=2	CPS1	1.806	4.94505e-49	Up	164.94	54.4	58	56	102	1.275	1.308	1.258	0.706	0.715	0.712	mitochondria	K01948	CPS1; carbamoyl-phosphate synthase (ammonia) [EC:6.3.4.16]	map00220 Arginine biosynthesis; map00250 Alanine, aspartate and glutamate metabolism; map00910 Nitrogen metabolism; map01100 Metabolic pathways; map01200 Carbon metabolism; map01230 Biosynthesis of amino acids	GO:0000050 urea cycle; GO:0000052 citrulline metabolic process; GO:0000096 sulfur amino acid metabolic process; GO:0001101 response to acid chemical; GO:0001505 regulation of neurotransmitter levels; GO:0001889 liver development; GO:0002237 response to molecule of bacterial origin; GO:0003008 system process; GO:0003013 circulatory system process; GO:0003018 vascular process in circulatory system;…	GO:0005622 intracellular; GO:0005623 cell; GO:0005634 nucleus; GO:0005730 nucleolus; GO:0005737 cytoplasm; GO:0005739 mitochondrion; GO:0005740 mitochondrial envelope; GO:0005743 mitochondrial inner membrane; GO:0005759 mitochondrial matrix; GO:0009295 nucleoid; GO:0016020 membrane; GO:0019866 organelle inner membrane; GO:0031090 organelle membrane; GO:0031966 mitochondrial membrane; GO:0031967 o…	GO:0000166 nucleotide binding; GO:0003824 catalytic activity; GO:0004087 carbamoyl-phosphate synthase (ammonia) activity; GO:0004088 carbamoyl-phosphate synthase (glutamine-hydrolyzing) activity; GO:0004175 endopeptidase activity; GO:0005488 binding; GO:0005509 calcium ion binding; GO:0005524 ATP binding; GO:0005543 phospholipid binding; GO:0008144 drug binding; GO:0008233 peptidase activity; GO:…	PF00988; PF00117; PF02786; PF02787; PF02142	Carbamoyl-phosphate synthase small chain, CPSase domain; Glutamine amidotransferase class-I; Carbamoyl-phosphate synthase L chain, ATP binding domain; Carbamoyl-phosphate synthetase large chain, oligomerisation domain; MGS-like domain	F	KOG0370	Multifunctional pyrimidine synthesis protein CAD (includes carbamoyl-phophate synthetase, aspartate transcarbamylase, and glutamine amidotransferase)
P19224	UDP-glucuronosyltransferase 1-6 OS=Homo sapiens OX=9606 GN=UGT1A6 PE=1 SV=2	UGT1A6	1.59	0.00413504	Up	60.75	25	12	9	24	1.18	1.289	1.22	0.742	0.811	0.727	plasma membrane	K00699	UGT; glucuronosyltransferase [EC:2.4.1.17]	map00040 Pentose and glucuronate interconversions; map00053 Ascorbate and aldarate metabolism; map00140 Steroid hormone biosynthesis; map00830 Retinol metabolism; map00860 Porphyrin and chlorophyll metabolism; map00980 Metabolism of xenobiotics by cytochrome P450; map00982 Drug metabolism - cytochrome P450; map00983 Drug metabolism - other enzymes; map01100 Metabolic pathways; map05204 Chemical c…	GO:0005975 carbohydrate metabolic process; GO:0005996 monosaccharide metabolic process; GO:0006063 uronic acid metabolic process; GO:0006082 organic acid metabolic process; GO:0006109 regulation of carbohydrate metabolic process; GO:0006805 xenobiotic metabolic process; GO:0008152 metabolic process; GO:0009410 response to xenobiotic stimulus; GO:0009812 flavonoid metabolic process; GO:0009892 neg…	GO:0005622 intracellular; GO:0005623 cell; GO:0005737 cytoplasm; GO:0005783 endoplasmic reticulum; GO:0005789 endoplasmic reticulum membrane; GO:0012505 endomembrane system; GO:0016020 membrane; GO:0031984 organelle subcompartment; GO:0032991 macromolecular complex; GO:0042175 nuclear outer membrane-endoplasmic reticulum membrane network; GO:0043226 organelle; GO:0043227 membrane-bounded organell…	GO:0003824 catalytic activity; GO:0005488 binding; GO:0005515 protein binding; GO:0008194 UDP-glycosyltransferase activity; GO:0015020 glucuronosyltransferase activity; GO:0016740 transferase activity; GO:0016757 transferase activity, transferring glycosyl groups; GO:0016758 transferase activity, transferring hexosyl groups; GO:0019899 enzyme binding; GO:0042802 identical protein binding; GO:0042…			G	KOG1192	UDP-glucuronosyl and UDP-glucosyl transferase
P19022	Cadherin-2 OS=Homo sapiens OX=9606 GN=CDH2 PE=1 SV=4	CDH2	1.508	0.0013175	Up	99.808	7.5	3	3	3	1.226	1.098	1.198	0.813	0.695	0.825	peroxisome	K06736	CDH2, CDHN, CD325; cadherin 2, type 1, N-cadherin	map04514 Cell adhesion molecules (CAMs); map05412 Arrhythmogenic right ventricular cardiomyopathy (ARVC)	GO:0001568 blood vessel development; GO:0001932 regulation of protein phosphorylation; GO:0001934 positive regulation of protein phosphorylation; GO:0001941 postsynaptic membrane organization; GO:0001944 vasculature development; GO:0002065 columnar/cuboidal epithelial cell differentiation; GO:0006464 cellular protein modification process; GO:0006807 nitrogen compound metabolic process; GO:0006928…	GO:0005622 intracellular; GO:0005623 cell; GO:0005737 cytoplasm; GO:0005783 endoplasmic reticulum; GO:0005788 endoplasmic reticulum lumen; GO:0005886 plasma membrane; GO:0005887 integral component of plasma membrane; GO:0005911 cell-cell junction; GO:0005912 adherens junction; GO:0005913 cell-cell adherens junction; GO:0005916 fascia adherens; GO:0009986 cell surface; GO:0012505 endomembrane syst…	GO:0005488 binding; GO:0005515 protein binding; GO:0008013 beta-catenin binding; GO:0019899 enzyme binding; GO:0019900 kinase binding; GO:0019901 protein kinase binding; GO:0019902 phosphatase binding; GO:0019903 protein phosphatase binding; GO:0042802 identical protein binding; GO:0044877 macromolecular complex binding; GO:0045294 alpha-catenin binding; GO:0045295 gamma-catenin binding; GO:00509…	PF08758; PF00028	Cadherin prodomain like; Cadherin domain	T	KOG3594	FOG: Cadherin repeats
P98155	Very low-density lipoprotein receptor OS=Homo sapiens OX=9606 GN=VLDLR PE=1 SV=1	VLDLR	1.485	0.0466512	Up	96.098	6	5	5	5	1.374	1.122	1.032	0.925	0.77	0.787	peroxisome	K20053	VLDLR; very low-density lipoprotein receptor		GO:0000122 negative regulation of transcription from RNA polymerase II promoter; GO:0000902 cell morphogenesis; GO:0000904 cell morphogenesis involved in differentiation; GO:0001666 response to hypoxia; GO:0001932 regulation of protein phosphorylation; GO:0001934 positive regulation of protein phosphorylation; GO:0002237 response to molecule of bacterial origin; GO:0003008 system process; GO:0006…	GO:0000323 lytic vacuole; GO:0005576 extracellular region; GO:0005615 extracellular space; GO:0005622 intracellular; GO:0005623 cell; GO:0005634 nucleus; GO:0005737 cytoplasm; GO:0005764 lysosome; GO:0005765 lysosomal membrane; GO:0005773 vacuole; GO:0005774 vacuolar membrane; GO:0005886 plasma membrane; GO:0005905 clathrin-coated pit; GO:0009986 cell surface; GO:0012505 endomembrane system; GO:0…	GO:0004888 transmembrane signaling receptor activity; GO:0005041 low-density lipoprotein receptor activity; GO:0005215 transporter activity; GO:0005488 binding; GO:0005515 protein binding; GO:0008047 enzyme activator activity; GO:0019207 kinase regulator activity; GO:0019209 kinase activator activity; GO:0019887 protein kinase regulator activity; GO:0030228 lipoprotein particle receptor activity;…	PF07645	Calcium-binding EGF domain	T	KOG1215	Low-density lipoprotein receptors containing Ca2+-binding EGF-like domains
Q9Y653	Adhesion G-protein coupled receptor G1 OS=Homo sapiens OX=9606 GN=ADGRG1 PE=1 SV=2	ADGRG1	1.462	0.034439	Up	77.737	6.1	3	3	3	1.408	0.98	1.046	0.963	0.792	0.829	plasma membrane	K08450	ADGRG1, GPR56; adhesion G-protein coupled receptor G1		GO:0000003 reproduction; GO:0001525 angiogenesis; GO:0001568 blood vessel development; GO:0001816 cytokine production; GO:0001944 vasculature development; GO:0003002 regionalization; GO:0003006 developmental process involved in reproduction; GO:0006928 movement of cell or subcellular component; GO:0007154 cell communication; GO:0007155 cell adhesion; GO:0007165 signal transduction; GO:0007186 G-p…	GO:0005623 cell; GO:0005886 plasma membrane; GO:0005887 integral component of plasma membrane; GO:0016020 membrane; GO:0016021 integral component of membrane; GO:0031224 intrinsic component of membrane; GO:0031226 intrinsic component of plasma membrane; GO:0042995 cell projection; GO:0044425 membrane part; GO:0044459 plasma membrane part; GO:0044464 cell part; GO:0071944 cell periphery; GO:009738…	GO:0004888 transmembrane signaling receptor activity; GO:0004930 G-protein coupled receptor activity; GO:0005488 binding; GO:0005518 collagen binding; GO:0005539 glycosaminoglycan binding; GO:0008201 heparin binding; GO:0038023 signaling receptor activity; GO:0043167 ion binding; GO:0043168 anion binding; GO:0044877 macromolecular complex binding; GO:0050840 extracellular matrix binding; GO:00600…			T	KOG4193	G protein-coupled receptors
Q93099	Homogentisate 1,2-dioxygenase OS=Homo sapiens OX=9606 GN=HGD PE=1 SV=2	HGD	1.462	0.000113116	Up	49.963	17.1	6	6	7	1.276	1.157	1.108	0.873	0.798	0.842	cytoplasm	K00451	HGD, hmgA; homogentisate 1,2-dioxygenase [EC:1.13.11.5]	map00350 Tyrosine metabolism; map01100 Metabolic pathways	GO:0006082 organic acid metabolic process; GO:0006520 cellular amino acid metabolic process; GO:0006558 L-phenylalanine metabolic process; GO:0006559 L-phenylalanine catabolic process; GO:0006570 tyrosine metabolic process; GO:0006572 tyrosine catabolic process; GO:0006725 cellular aromatic compound metabolic process; GO:0006807 nitrogen compound metabolic process; GO:0008152 metabolic process; G…	GO:0005622 intracellular; GO:0005623 cell; GO:0005737 cytoplasm; GO:0005829 cytosol; GO:0044424 intracellular part; GO:0044444 cytoplasmic part; GO:0044464 cell part;	GO:0003824 catalytic activity; GO:0004411 homogentisate 1,2-dioxygenase activity; GO:0005488 binding; GO:0005515 protein binding; GO:0016491 oxidoreductase activity; GO:0016701 oxidoreductase activity, acting on single donors with incorporation of molecular oxygen; GO:0016702 oxidoreductase activity, acting on single donors with incorporation of molecular oxygen, incorporation of two atoms of oxy…			E	KOG1417	Homogentisate 1,2-dioxygenase
O14639	Actin-binding LIM protein 1 OS=Homo sapiens OX=9606 GN=ABLIM1 PE=1 SV=3	ABLIM1	1.393	0.00474582	Up	87.687	12.5	6	6	7	1.148	1.099	1.325	0.824	0.842	0.78	nucleus	K07520	ABLIM; actin-binding LIM protein	map04360 Axon guidance	GO:0000902 cell morphogenesis; GO:0000904 cell morphogenesis involved in differentiation; GO:0003008 system process; GO:0006355 regulation of transcription, DNA-templated; GO:0006357 regulation of transcription from RNA polymerase II promoter; GO:0006928 movement of cell or subcellular component; GO:0006935 chemotaxis; GO:0006996 organelle organization; GO:0007275 multicellular organism developme…	GO:0001725 stress fiber; GO:0005622 intracellular; GO:0005623 cell; GO:0005856 cytoskeleton; GO:0014069 postsynaptic density; GO:0015629 actin cytoskeleton; GO:0030027 lamellipodium; GO:0031252 cell leading edge; GO:0032279 asymmetric synapse; GO:0032432 actin filament bundle; GO:0042641 actomyosin; GO:0042995 cell projection; GO:0043226 organelle; GO:0043228 non-membrane-bounded organelle; GO:00…	GO:0003779 actin binding; GO:0005488 binding; GO:0005515 protein binding; GO:0008092 cytoskeletal protein binding;	PF00412; PF02209	LIM domain; Villin headpiece domain	Z	KOG1044	Actin-binding LIM Zn-finger protein Limatin involved in axon guidance
Q2T9J0	Peroxisomal leader peptide-processing protease OS=Homo sapiens OX=9606 GN=TYSND1 PE=1 SV=3	TYSND1	1.381	0.0395125	Up	59.308	10.4	4	4	4	1.26	0.932	0.944	0.912	0.956	1.014	mitochondria	K23012	TYSND1; peroxisomal leader peptide-processing protease [EC:3.4.21.-]		GO:0006508 proteolysis; GO:0006605 protein targeting; GO:0006625 protein targeting to peroxisome; GO:0006807 nitrogen compound metabolic process; GO:0006810 transport; GO:0006886 intracellular protein transport; GO:0006996 organelle organization; GO:0007031 peroxisome organization; GO:0008104 protein localization; GO:0008152 metabolic process; GO:0009894 regulation of catabolic process; GO:000998…	GO:0005622 intracellular; GO:0005623 cell; GO:0005737 cytoplasm; GO:0005777 peroxisome; GO:0005782 peroxisomal matrix; GO:0005829 cytosol; GO:0031907 microbody lumen; GO:0031974 membrane-enclosed lumen; GO:0042579 microbody; GO:0043226 organelle; GO:0043227 membrane-bounded organelle; GO:0043229 intracellular organelle; GO:0043231 intracellular membrane-bounded organelle; GO:0043233 organelle lum…	GO:0002020 protease binding; GO:0003824 catalytic activity; GO:0004175 endopeptidase activity; GO:0004252 serine-type endopeptidase activity; GO:0005488 binding; GO:0005515 protein binding; GO:0008233 peptidase activity; GO:0008234 cysteine-type peptidase activity; GO:0008236 serine-type peptidase activity; GO:0016787 hydrolase activity; GO:0017171 serine hydrolase activity; GO:0019899 enzyme bin…	PF13365	Trypsin-like peptidase domain	O	KOG1320	Serine protease
P18124	60S ribosomal protein L7 OS=Homo sapiens OX=9606 GN=RPL7 PE=1 SV=1	RPL7	1.376	5.59458e-11	Up	29.225	35.5	11	11	23	0.93	1.106	1.16	0.676	1.06	1.076	cytoplasm	K02937	RP-L7e, RPL7; large subunit ribosomal protein L7e	map03010 Ribosome	GO:0000184 nuclear-transcribed mRNA catabolic process, nonsense-mediated decay; GO:0000463 maturation of LSU-rRNA from tricistronic rRNA transcript (SSU-rRNA, 5.8S rRNA, LSU-rRNA); GO:0000470 maturation of LSU-rRNA; GO:0000956 nuclear-transcribed mRNA catabolic process; GO:0002181 cytoplasmic translation; GO:0006139 nucleobase-containing compound metabolic process; GO:0006364 rRNA processing; GO:…	GO:0005622 intracellular; GO:0005623 cell; GO:0005737 cytoplasm; GO:0005829 cytosol; GO:0032991 macromolecular complex; GO:0044424 intracellular part; GO:0044444 cytoplasmic part; GO:0044464 cell part; GO:1990904 ribonucleoprotein complex;	GO:0003676 nucleic acid binding; GO:0003677 DNA binding; GO:0003723 RNA binding; GO:0003729 mRNA binding; GO:0003735 structural constituent of ribosome; GO:0005198 structural molecule activity; GO:0005488 binding; GO:0005515 protein binding; GO:0042802 identical protein binding; GO:0042803 protein homodimerization activity; GO:0046983 protein dimerization activity; GO:0097159 organic cyclic compo…	PF08079; PF00327	Ribosomal L30 N-terminal domain; Ribosomal protein L30p/L7e	J	KOG3184	60S ribosomal protein L7
P42892	Endothelin-converting enzyme 1 OS=Homo sapiens OX=9606 GN=ECE1 PE=1 SV=2	ECE1	1.347	9.67104e-05	Up	87.163	22.9	14	14	17	1.19	1.087	1.116	0.884	0.876	0.814	mitochondria	K01415	ECE; endothelin-converting enzyme [EC:3.4.24.71]		GO:0001666 response to hypoxia; GO:0001919 regulation of receptor recycling; GO:0001921 positive regulation of receptor recycling; GO:0001932 regulation of protein phosphorylation; GO:0001990 regulation of systemic arterial blood pressure by hormone; GO:0003008 system process; GO:0003013 circulatory system process; GO:0003018 vascular process in circulatory system; GO:0003044 regulation of system…	GO:0005622 intracellular; GO:0005623 cell; GO:0005737 cytoplasm; GO:0005768 endosome; GO:0005769 early endosome; GO:0005794 Golgi apparatus; GO:0005886 plasma membrane; GO:0009897 external side of plasma membrane; GO:0009986 cell surface; GO:0010008 endosome membrane; GO:0012505 endomembrane system; GO:0016020 membrane; GO:0016021 integral component of membrane; GO:0030135 coated vesicle; GO:0030…	GO:0003824 catalytic activity; GO:0004175 endopeptidase activity; GO:0004222 metalloendopeptidase activity; GO:0005488 binding; GO:0005515 protein binding; GO:0008233 peptidase activity; GO:0008237 metallopeptidase activity; GO:0008270 zinc ion binding; GO:0016787 hydrolase activity; GO:0017046 peptide hormone binding; GO:0033218 amide binding; GO:0042277 peptide binding; GO:0042562 hormone bindi…			E	KOG3624	M13 family peptidase
Q15629	Translocating chain-associated membrane protein 1 OS=Homo sapiens OX=9606 GN=TRAM1 PE=1 SV=3	TRAM1	1.342	0.000614398	Up	43.071	17.4	6	6	19	1.048	1.12	1.129	0.782	0.942	1.002	plasma membrane	K14010	TRAM1; translocating chain-associated membrane protein 1	map04141 Protein processing in endoplasmic reticulum	GO:0006605 protein targeting; GO:0006612 protein targeting to membrane; GO:0006613 cotranslational protein targeting to membrane; GO:0006614 SRP-dependent cotranslational protein targeting to membrane; GO:0006616 SRP-dependent cotranslational protein targeting to membrane, translocation; GO:0006810 transport; GO:0006886 intracellular protein transport; GO:0007154 cell communication; GO:0007165 si…	GO:0005622 intracellular; GO:0005623 cell; GO:0005737 cytoplasm; GO:0005783 endoplasmic reticulum; GO:0005789 endoplasmic reticulum membrane; GO:0012505 endomembrane system; GO:0016020 membrane; GO:0016021 integral component of membrane; GO:0031224 intrinsic component of membrane; GO:0031984 organelle subcompartment; GO:0042175 nuclear outer membrane-endoplasmic reticulum membrane network; GO:004…	GO:0038023 signaling receptor activity; GO:0060089 molecular transducer activity;	PF03798	TLC domain	U	KOG1608	Protein transporter of the TRAM (translocating chain-associating membrane) superfamily
P29323	Ephrin type-B receptor 2 OS=Homo sapiens OX=9606 GN=EPHB2 PE=1 SV=5	EPHB2	1.319	4.77257e-05	Up	117.49	13.4	12	11	14	1.129	1.11	1.1	0.856	0.891	0.868	plasma membrane	K05111	EPHB2, ERK, DRT; Eph receptor B2 [EC:2.7.10.1]	map04360 Axon guidance				PF01404; PF00041; PF07714; PF00536	Ephrin receptor ligand binding domain; Fibronectin type III domain; Protein tyrosine kinase; SAM domain (Sterile alpha motif)	T	KOG0196	Tyrosine kinase, EPH (ephrin) receptor family
P35241	Radixin OS=Homo sapiens OX=9606 GN=RDX PE=1 SV=1	RDX	1.319	8.48695e-20	Up	68.563	52.1	32	18	60	1.124	1.186	1.132	0.852	0.865	0.84	nucleus	K05762	RDX; radixin	map04530 Tight junction; map04810 Regulation of actin cytoskeleton; map05205 Proteoglycans in cancer; map05206 MicroRNAs in cancer	GO:0001885 endothelial cell development; GO:0002064 epithelial cell development; GO:0003158 endothelium development; GO:0007154 cell communication; GO:0007162 negative regulation of cell adhesion; GO:0007165 signal transduction; GO:0007346 regulation of mitotic cell cycle; GO:0008104 protein localization; GO:0008360 regulation of cell shape; GO:0008361 regulation of cell size; GO:0009719 response…	GO:0005622 intracellular; GO:0005623 cell; GO:0005737 cytoplasm; GO:0005856 cytoskeleton; GO:0005886 plasma membrane; GO:0005902 microvillus; GO:0005938 cell cortex; GO:0015629 actin cytoskeleton; GO:0016020 membrane; GO:0016324 apical plasma membrane; GO:0030027 lamellipodium; GO:0030175 filopodium; GO:0030863 cortical cytoskeleton; GO:0030864 cortical actin cytoskeleton; GO:0031252 cell leading…	GO:0003779 actin binding; GO:0005488 binding; GO:0005515 protein binding; GO:0008092 cytoskeletal protein binding; GO:0019899 enzyme binding; GO:0042802 identical protein binding; GO:0042803 protein homodimerization activity; GO:0046983 protein dimerization activity; GO:0051018 protein kinase A binding; GO:0051117 ATPase binding;	PF09379; PF00373; PF09380	FERM N-terminal domain ; FERM central domain; FERM C-terminal PH-like domain	S	KOG3529	Radixin, moesin and related proteins of the ERM family
Q14432	cGMP-inhibited 3',5'-cyclic phosphodiesterase A OS=Homo sapiens OX=9606 GN=PDE3A PE=1 SV=3	PDE3A	1.305	0.000527907	Up	124.98	8.8	7	7	8	1.071	1.267	1.249	0.821	0.869	0.83	plasma membrane	K19021	PDE3A; cGMP-inhibited 3',5'-cyclic phosphodiesterase A [EC:3.1.4.17]	map00230 Purine metabolism; map01100 Metabolic pathways; map04022 cGMP-PKG signaling pathway; map04024 cAMP signaling pathway; map04924 Renin secretion; map05032 Morphine addiction	GO:0000003 reproduction; GO:0001556 oocyte maturation; GO:0003006 developmental process involved in reproduction; GO:0003008 system process; GO:0003013 circulatory system process; GO:0003018 vascular process in circulatory system; GO:0006139 nucleobase-containing compound metabolic process; GO:0006163 purine nucleotide metabolic process; GO:0006195 purine nucleotide catabolic process; GO:0006198 …	GO:0005622 intracellular; GO:0005623 cell; GO:0005737 cytoplasm; GO:0005829 cytosol; GO:0016020 membrane; GO:0044424 intracellular part; GO:0044444 cytoplasmic part; GO:0044464 cell part;	GO:0000166 nucleotide binding; GO:0003824 catalytic activity; GO:0004112 cyclic-nucleotide phosphodiesterase activity; GO:0004114 3',5'-cyclic-nucleotide phosphodiesterase activity; GO:0004115 3',5'-cyclic-AMP phosphodiesterase activity; GO:0004119 cGMP-inhibited cyclic-nucleotide phosphodiesterase activity; GO:0005488 binding; GO:0008081 phosphoric diester hydrolase activity; GO:0016787 hydrolas…	PF00233	3'5'-cyclic nucleotide phosphodiesterase	P	KOG1229	3'5'-cyclic nucleotide phosphodiesterases
P61916	NPC intracellular cholesterol transporter 2 OS=Homo sapiens OX=9606 GN=NPC2 PE=1 SV=1	NPC2	1.298	1.34219e-07	Up	16.57	47.7	6	6	17	1.146	1.152	1.138	0.883	0.872	0.851	extracellular	K13443	NPC2; Niemann-Pick C2 protein	map04142 Lysosome; map04979 Cholesterol metabolism	GO:0001775 cell activation; GO:0002252 immune effector process; GO:0002263 cell activation involved in immune response; GO:0002274 myeloid leukocyte activation; GO:0002275 myeloid cell activation involved in immune response; GO:0002283 neutrophil activation involved in immune response; GO:0002366 leukocyte activation involved in immune response; GO:0002376 immune system process; GO:0002443 leukoc…	GO:0000323 lytic vacuole; GO:0005576 extracellular region; GO:0005622 intracellular; GO:0005623 cell; GO:0005737 cytoplasm; GO:0005764 lysosome; GO:0005766 primary lysosome; GO:0005773 vacuole; GO:0005775 vacuolar lumen; GO:0012505 endomembrane system; GO:0030141 secretory granule; GO:0031410 cytoplasmic vesicle; GO:0031974 membrane-enclosed lumen; GO:0031982 vesicle; GO:0031983 vesicle lumen; GO…	GO:0005215 transporter activity; GO:0005319 lipid transporter activity; GO:0005488 binding; GO:0005496 steroid binding; GO:0005515 protein binding; GO:0008289 lipid binding; GO:0015248 sterol transporter activity; GO:0015485 cholesterol binding; GO:0017127 cholesterol transporter activity; GO:0019899 enzyme binding; GO:0032934 sterol binding; GO:0036094 small molecule binding; GO:0043178 alcohol …	PF02221	ML domain	S	KOG4063	Major epididymal secretory protein HE1
Q6PCE3	Glucose 1,6-bisphosphate synthase OS=Homo sapiens OX=9606 GN=PGM2L1 PE=1 SV=3	PGM2L1	1.295	2.47362e-06	Up	70.441	31	18	18	23	1.164	1.056	1.098	0.899	0.869	0.903	cytoplasm	K11809	PGM2L1; glucose-1,6-bisphosphate synthase [EC:2.7.1.106]	map00500 Starch and sucrose metabolism; map01100 Metabolic pathways	GO:0000271 polysaccharide biosynthetic process; GO:0000272 polysaccharide catabolic process; GO:0005975 carbohydrate metabolic process; GO:0005976 polysaccharide metabolic process; GO:0005977 glycogen metabolic process; GO:0005978 glycogen biosynthetic process; GO:0005980 glycogen catabolic process; GO:0005996 monosaccharide metabolic process; GO:0006006 glucose metabolic process; GO:0006007 gluc…	GO:0005622 intracellular; GO:0005623 cell; GO:0005737 cytoplasm; GO:0005829 cytosol; GO:0044424 intracellular part; GO:0044444 cytoplasmic part; GO:0044464 cell part;	GO:0003824 catalytic activity; GO:0004614 phosphoglucomutase activity; GO:0016301 kinase activity; GO:0016740 transferase activity; GO:0016772 transferase activity, transferring phosphorus-containing groups; GO:0016773 phosphotransferase activity, alcohol group as acceptor; GO:0016853 isomerase activity; GO:0016866 intramolecular transferase activity; GO:0016868 intramolecular transferase activit…	PF02878; PF02879; PF02880	Phosphoglucomutase/phosphomannomutase, alpha/beta/alpha domain I; Phosphoglucomutase/phosphomannomutase, alpha/beta/alpha domain II; Phosphoglucomutase/phosphomannomutase, alpha/beta/alpha domain III	G	KOG1220	Phosphoglucomutase/phosphomannomutase
Q96JP2	Unconventional myosin-XVB OS=Homo sapiens OX=9606 GN=MYO15B PE=1 SV=3	MYO15B	1.291	0.00284477	Up	167.09	15.2	16	16	20	1.069	1.096	1.079	0.828	0.972	0.946	cytoplasm	K10361	MYO15; myosin XV					PF00063; PF07653	Myosin head (motor domain); Variant SH3 domain	Z	KOG4229	Myosin VII, myosin IXB and related myosins
P21980	Protein-glutamine gamma-glutamyltransferase 2 OS=Homo sapiens OX=9606 GN=TGM2 PE=1 SV=2	TGM2	1.285	8.9913e-12	Up	77.328	38.7	22	22	45	1.101	1.174	1.112	0.857	0.876	0.84	cytoplasm	K05625	TGM2; transglutaminase 2 [EC:2.3.2.13]	map05016 Huntington disease	GO:0001763 morphogenesis of a branching structure; GO:0001974 blood vessel remodeling; GO:0002009 morphogenesis of an epithelium; GO:0006464 cellular protein modification process; GO:0006807 nitrogen compound metabolic process; GO:0006810 transport; GO:0006873 cellular ion homeostasis; GO:0006874 cellular calcium ion homeostasis; GO:0006875 cellular metal ion homeostasis; GO:0006897 endocytosis; …	GO:0005576 extracellular region; GO:0005622 intracellular; GO:0005623 cell; GO:0005737 cytoplasm; GO:0005739 mitochondrion; GO:0005829 cytosol; GO:0005886 plasma membrane; GO:0016020 membrane; GO:0031012 extracellular matrix; GO:0031224 intrinsic component of membrane; GO:0031226 intrinsic component of plasma membrane; GO:0043226 organelle; GO:0043227 membrane-bounded organelle; GO:0043229 intrac…	GO:0000166 nucleotide binding; GO:0001882 nucleoside binding; GO:0001883 purine nucleoside binding; GO:0003810 protein-glutamine gamma-glutamyltransferase activity; GO:0003824 catalytic activity; GO:0005488 binding; GO:0005509 calcium ion binding; GO:0005515 protein binding; GO:0005525 GTP binding; GO:0008483 transaminase activity; GO:0016740 transferase activity; GO:0016746 transferase activity,…	PF00868; PF00927	Transglutaminase family; Transglutaminase family, C-terminal ig like domain
P40429	60S ribosomal protein L13a OS=Homo sapiens OX=9606 GN=RPL13A PE=1 SV=2	RPL13A	1.279	0.00497064	Up	23.577	33	7	7	13	0.856	1.156	1.114	0.67	1.155	1.05	cytoplasm	K02872	RP-L13Ae, RPL13A; large subunit ribosomal protein L13Ae	map03010 Ribosome	GO:0000184 nuclear-transcribed mRNA catabolic process, nonsense-mediated decay; GO:0000956 nuclear-transcribed mRNA catabolic process; GO:0002376 immune system process; GO:0006139 nucleobase-containing compound metabolic process; GO:0006401 RNA catabolic process; GO:0006402 mRNA catabolic process; GO:0006412 translation; GO:0006413 translational initiation; GO:0006417 regulation of translation; G…	GO:0005622 intracellular; GO:0005623 cell; GO:0005737 cytoplasm; GO:0005829 cytosol; GO:0005840 ribosome; GO:0015934 large ribosomal subunit; GO:0032991 macromolecular complex; GO:0043226 organelle; GO:0043228 non-membrane-bounded organelle; GO:0043229 intracellular organelle; GO:0043232 intracellular non-membrane-bounded organelle; GO:0044391 ribosomal subunit; GO:0044422 organelle part; GO:0044…	GO:0003676 nucleic acid binding; GO:0003723 RNA binding; GO:0003729 mRNA binding; GO:0003735 structural constituent of ribosome; GO:0005198 structural molecule activity; GO:0005488 binding; GO:0097159 organic cyclic compound binding; GO:1901363 heterocyclic compound binding;			J	KOG3204	60S ribosomal protein L13a
P83731	60S ribosomal protein L24 OS=Homo sapiens OX=9606 GN=RPL24 PE=1 SV=1	RPL24	1.273	0.000237585	Up	17.779	30.6	6	6	11	0.756	1.111	1.086	0.594	1.27	1.153	cytoplasm	K02896	RP-L24e, RPL24; large subunit ribosomal protein L24e	map03010 Ribosome	GO:0000027 ribosomal large subunit assembly; GO:0000075 cell cycle checkpoint; GO:0000184 nuclear-transcribed mRNA catabolic process, nonsense-mediated decay; GO:0000278 mitotic cell cycle; GO:0000280 nuclear division; GO:0000902 cell morphogenesis; GO:0000904 cell morphogenesis involved in differentiation; GO:0000956 nuclear-transcribed mRNA catabolic process; GO:0001654 eye development; GO:0002…	GO:0005622 intracellular; GO:0005623 cell; GO:0005737 cytoplasm; GO:0005783 endoplasmic reticulum; GO:0005829 cytosol; GO:0005840 ribosome; GO:0005844 polysome; GO:0012505 endomembrane system; GO:0015934 large ribosomal subunit; GO:0022625 cytosolic large ribosomal subunit; GO:0022626 cytosolic ribosome; GO:0032991 macromolecular complex; GO:0042788 polysomal ribosome; GO:0043226 organelle; GO:00…	GO:0003676 nucleic acid binding; GO:0003723 RNA binding; GO:0003735 structural constituent of ribosome; GO:0005198 structural molecule activity; GO:0005488 binding; GO:0097159 organic cyclic compound binding; GO:1901363 heterocyclic compound binding;	PF01246	Ribosomal protein L24e	J	KOG1722	60s ribosomal protein L24
Q16270	Insulin-like growth factor-binding protein 7 OS=Homo sapiens OX=9606 GN=IGFBP7 PE=1 SV=1	IGFBP7	1.271	0.0416023	Up	29.13	20.2	4	4	4	1.408	0.936	0.981	1.108	0.791	0.682	extracellular	K23580	IGFBP7; insulin-like growth factor-binding protein 7		GO:0006464 cellular protein modification process; GO:0006807 nitrogen compound metabolic process; GO:0007155 cell adhesion; GO:0007275 multicellular organism development; GO:0007423 sensory organ development; GO:0008152 metabolic process; GO:0008285 negative regulation of cell proliferation; GO:0009889 regulation of biosynthetic process; GO:0009987 cellular process; GO:0019216 regulation of lipid…	GO:0005576 extracellular region; GO:0005622 intracellular; GO:0005623 cell; GO:0005737 cytoplasm; GO:0005783 endoplasmic reticulum; GO:0005788 endoplasmic reticulum lumen; GO:0012505 endomembrane system; GO:0031974 membrane-enclosed lumen; GO:0043226 organelle; GO:0043227 membrane-bounded organelle; GO:0043229 intracellular organelle; GO:0043231 intracellular membrane-bounded organelle; GO:004323…		PF00219; PF07648; PF07679	Insulin-like growth factor binding protein; Kazal-type serine protease inhibitor domain; Immunoglobulin I-set domain
Q86SJ2	Amphoterin-induced protein 2 OS=Homo sapiens OX=9606 GN=AMIGO2 PE=1 SV=1	AMIGO2	1.27	0.0302866	Up	57.933	5.7	3	3	5	1.362	0.986	1.026	1.073	0.784	0.776	mitochondria	K22529	AMIGO; amphoterin-induced protein		GO:0007155 cell adhesion; GO:0007156 homophilic cell adhesion via plasma membrane adhesion molecules; GO:0007157 heterophilic cell-cell adhesion via plasma membrane cell adhesion molecules; GO:0010941 regulation of cell death; GO:0022610 biological adhesion; GO:0042981 regulation of apoptotic process; GO:0043066 negative regulation of apoptotic process; GO:0043067 regulation of programmed cell de…	GO:0005623 cell; GO:0005886 plasma membrane; GO:0005887 integral component of plasma membrane; GO:0016020 membrane; GO:0016021 integral component of membrane; GO:0031224 intrinsic component of membrane; GO:0031226 intrinsic component of plasma membrane; GO:0044425 membrane part; GO:0044459 plasma membrane part; GO:0044464 cell part; GO:0071944 cell periphery;		PF00047	Immunoglobulin domain
Q9NR12	PDZ and LIM domain protein 7 OS=Homo sapiens OX=9606 GN=PDLIM7 PE=1 SV=1	PDLIM7	1.268	4.47923e-07	Up	49.844	44.9	15	15	24	1.141	1.066	1.059	0.9	0.909	0.948	nucleus	K19867	LDB3; LIM domain-binding protein 3		GO:0000902 cell morphogenesis; GO:0000904 cell morphogenesis involved in differentiation; GO:0006810 transport; GO:0006897 endocytosis; GO:0006898 receptor-mediated endocytosis; GO:0006928 movement of cell or subcellular component; GO:0006935 chemotaxis; GO:0006996 organelle organization; GO:0007010 cytoskeleton organization; GO:0007275 multicellular organism development; GO:0007399 nervous syste…	GO:0001725 stress fiber; GO:0001726 ruffle; GO:0005622 intracellular; GO:0005623 cell; GO:0005634 nucleus; GO:0005737 cytoplasm; GO:0005829 cytosol; GO:0005856 cytoskeleton; GO:0005911 cell-cell junction; GO:0005912 adherens junction; GO:0005913 cell-cell adherens junction; GO:0005924 cell-substrate adherens junction; GO:0005925 focal adhesion; GO:0015629 actin cytoskeleton; GO:0030054 cell junct…		PF00595; PF00412	PDZ domain (Also known as DHR or GLGF); LIM domain	TZ	KOG1703	Adaptor protein Enigma and related PDZ-LIM proteins
Q3ZCM7	Tubulin beta-8 chain OS=Homo sapiens OX=9606 GN=TUBB8 PE=1 SV=2	TUBB8	1.267	0.0468612	Up	49.775	24.5	10	2	32	1.077	1.047	1.122	0.85	0.885	0.98	cytoplasm	K07375	TUBB; tubulin beta	map04145 Phagosome; map04540 Gap junction; map05130 Pathogenic Escherichia coli infection	GO:0000003 reproduction; GO:0000212 meiotic spindle organization; GO:0000226 microtubule cytoskeleton organization; GO:0000280 nuclear division; GO:0001556 oocyte maturation; GO:0003006 developmental process involved in reproduction; GO:0006996 organelle organization; GO:0007010 cytoskeleton organization; GO:0007017 microtubule-based process; GO:0007049 cell cycle; GO:0007051 spindle organization…	GO:0005622 intracellular; GO:0005623 cell; GO:0005819 spindle; GO:0005856 cytoskeleton; GO:0015630 microtubule cytoskeleton; GO:0043226 organelle; GO:0043228 non-membrane-bounded organelle; GO:0043229 intracellular organelle; GO:0043232 intracellular non-membrane-bounded organelle; GO:0044422 organelle part; GO:0044424 intracellular part; GO:0044430 cytoskeletal part; GO:0044446 intracellular org…		PF00091; PF03953	Tubulin/FtsZ family, GTPase domain; Tubulin C-terminal domain	Z	KOG1375	Beta tubulin
Q99538	Legumain OS=Homo sapiens OX=9606 GN=LGMN PE=1 SV=1	LGMN	1.264	0.0224621	Up	49.411	12.2	4	4	6	1.155	1.076	1.092	0.914	0.841	0.842	extracellular	K01369	LGMN; legumain [EC:3.4.22.34]	map04142 Lysosome; map04612 Antigen processing and presentation	GO:0002376 immune system process; GO:0002478 antigen processing and presentation of exogenous peptide antigen; GO:0002495 antigen processing and presentation of peptide antigen via MHC class II; GO:0002504 antigen processing and presentation of peptide or polysaccharide antigen via MHC class II; GO:0002682 regulation of immune system process; GO:0002684 positive regulation of immune system proces…	GO:0000323 lytic vacuole; GO:0005576 extracellular region; GO:0005622 intracellular; GO:0005623 cell; GO:0005737 cytoplasm; GO:0005764 lysosome; GO:0005768 endosome; GO:0005770 late endosome; GO:0005773 vacuole; GO:0005775 vacuolar lumen; GO:0012505 endomembrane system; GO:0031410 cytoplasmic vesicle; GO:0031904 endosome lumen; GO:0031974 membrane-enclosed lumen; GO:0031982 vesicle; GO:0036019 en…	GO:0003824 catalytic activity; GO:0004175 endopeptidase activity; GO:0004197 cysteine-type endopeptidase activity; GO:0008233 peptidase activity; GO:0008234 cysteine-type peptidase activity; GO:0016787 hydrolase activity; GO:0070011 peptidase activity, acting on L-amino acid peptides;			O	KOG1348	Asparaginyl peptidases
Q07864	DNA polymerase epsilon catalytic subunit A OS=Homo sapiens OX=9606 GN=POLE PE=1 SV=5	POLE	1.264	0.0196608	Up	261.51	4.4	8	8	8	1.094	1.167	0.956	0.866	0.948	0.98	nucleus	K02324	POLE; DNA polymerase epsilon subunit 1 [EC:2.7.7.7]	map03030 DNA replication; map03410 Base excision repair; map03420 Nucleotide excision repair	GO:0000082 G1/S transition of mitotic cell cycle; GO:0000278 mitotic cell cycle; GO:0000731 DNA synthesis involved in DNA repair; GO:0006139 nucleobase-containing compound metabolic process; GO:0006259 DNA metabolic process; GO:0006260 DNA replication; GO:0006261 DNA-dependent DNA replication; GO:0006271 DNA strand elongation involved in DNA replication; GO:0006272 leading strand elongation; GO:0…	GO:0000228 nuclear chromosome; GO:0005622 intracellular; GO:0005623 cell; GO:0005634 nucleus; GO:0005654 nucleoplasm; GO:0005694 chromosome; GO:0005886 plasma membrane; GO:0008622 epsilon DNA polymerase complex; GO:0016020 membrane; GO:0031974 membrane-enclosed lumen; GO:0031981 nuclear lumen; GO:0032991 macromolecular complex; GO:0042575 DNA polymerase complex; GO:0043226 organelle; GO:0043227 m…	GO:0003676 nucleic acid binding; GO:0003677 DNA binding; GO:0003682 chromatin binding; GO:0003824 catalytic activity; GO:0003887 DNA-directed DNA polymerase activity; GO:0004518 nuclease activity; GO:0004527 exonuclease activity; GO:0004529 exodeoxyribonuclease activity; GO:0004536 deoxyribonuclease activity; GO:0005488 binding; GO:0008296 3'-5'-exodeoxyribonuclease activity; GO:0008297 single-st…	PF08490	Domain of unknown function (DUF1744)	L	KOG1798	DNA polymerase epsilon, catalytic subunit A
P50914	60S ribosomal protein L14 OS=Homo sapiens OX=9606 GN=RPL14 PE=1 SV=4	RPL14	1.263	0.00517651	Up	23.432	24.7	5	5	9	0.832	1.103	1.082	0.659	1.165	1.114	mitochondria	K02875	RP-L14e, RPL14; large subunit ribosomal protein L14e	map03010 Ribosome	GO:0000184 nuclear-transcribed mRNA catabolic process, nonsense-mediated decay; GO:0000956 nuclear-transcribed mRNA catabolic process; GO:0006139 nucleobase-containing compound metabolic process; GO:0006364 rRNA processing; GO:0006396 RNA processing; GO:0006401 RNA catabolic process; GO:0006402 mRNA catabolic process; GO:0006412 translation; GO:0006413 translational initiation; GO:0006518 peptide…	GO:0005622 intracellular; GO:0005623 cell; GO:0005737 cytoplasm; GO:0005783 endoplasmic reticulum; GO:0005789 endoplasmic reticulum membrane; GO:0005791 rough endoplasmic reticulum; GO:0005829 cytosol; GO:0005840 ribosome; GO:0012505 endomembrane system; GO:0015934 large ribosomal subunit; GO:0016020 membrane; GO:0022625 cytosolic large ribosomal subunit; GO:0022626 cytosolic ribosome; GO:0030867…	GO:0003676 nucleic acid binding; GO:0003723 RNA binding; GO:0003735 structural constituent of ribosome; GO:0005198 structural molecule activity; GO:0005488 binding; GO:0097159 organic cyclic compound binding; GO:1901363 heterocyclic compound binding;			J	KOG3421	60S ribosomal protein L14
P50443	Sulfate transporter OS=Homo sapiens OX=9606 GN=SLC26A2 PE=1 SV=2	SLC26A2	1.257	0.000561568	Up	81.661	7.6	5	5	10	1.122	1.04	1.074	0.893	0.897	0.867	plasma membrane	K14701	SLC26A2, DTD; solute carrier family 26 (sulfate anion transporter), member 2		GO:0001503 ossification; GO:0006082 organic acid metabolic process; GO:0006139 nucleobase-containing compound metabolic process; GO:0006163 purine nucleotide metabolic process; GO:0006164 purine nucleotide biosynthetic process; GO:0006725 cellular aromatic compound metabolic process; GO:0006753 nucleoside phosphate metabolic process; GO:0006790 sulfur compound metabolic process; GO:0006793 phosph…	GO:0005623 cell; GO:0005886 plasma membrane; GO:0005887 integral component of plasma membrane; GO:0005902 microvillus; GO:0016020 membrane; GO:0016021 integral component of membrane; GO:0016324 apical plasma membrane; GO:0031224 intrinsic component of membrane; GO:0031226 intrinsic component of plasma membrane; GO:0031253 cell projection membrane; GO:0031528 microvillus membrane; GO:0042995 cell …	GO:0005215 transporter activity; GO:0005216 ion channel activity; GO:0005253 anion channel activity; GO:0005254 chloride channel activity; GO:0005310 dicarboxylic acid transmembrane transporter activity; GO:0005342 organic acid transmembrane transporter activity; GO:0008509 anion transmembrane transporter activity; GO:0008514 organic anion transmembrane transporter activity; GO:0015075 ion transm…	PF01740	STAS domain	P	KOG0236	Sulfate/bicarbonate/oxalate exchanger SAT-1 and related transporters (SLC26 family)
Q9UBR2	Cathepsin Z OS=Homo sapiens OX=9606 GN=CTSZ PE=1 SV=1	CTSZ	1.256	0.0410379	Up	33.868	22.8	6	6	8	1.15	1.087	1.034	0.916	0.952	0.879	extracellular	K08568	CTSZ; cathepsin X [EC:3.4.18.1]	map04142 Lysosome; map04210 Apoptosis	GO:0001763 morphogenesis of a branching structure; GO:0001775 cell activation; GO:0001990 regulation of systemic arterial blood pressure by hormone; GO:0001991 regulation of systemic arterial blood pressure by circulatory renin-angiotensin; GO:0002002 regulation of angiotensin levels in blood; GO:0002003 angiotensin maturation; GO:0002009 morphogenesis of an epithelium; GO:0002252 immune effector…	GO:0000323 lytic vacuole; GO:0005576 extracellular region; GO:0005615 extracellular space; GO:0005622 intracellular; GO:0005623 cell; GO:0005737 cytoplasm; GO:0005764 lysosome; GO:0005773 vacuole; GO:0005783 endoplasmic reticulum; GO:0005788 endoplasmic reticulum lumen; GO:0005793 endoplasmic reticulum-Golgi intermediate compartment; GO:0005798 Golgi-associated vesicle; GO:0005886 plasma membrane…	GO:0003824 catalytic activity; GO:0004175 endopeptidase activity; GO:0004180 carboxypeptidase activity; GO:0004197 cysteine-type endopeptidase activity; GO:0008233 peptidase activity; GO:0008234 cysteine-type peptidase activity; GO:0008238 exopeptidase activity; GO:0016787 hydrolase activity; GO:0070011 peptidase activity, acting on L-amino acid peptides;	PF00112	Papain family cysteine protease	O	KOG1543	Cysteine proteinase Cathepsin L
P68366	Tubulin alpha-4A chain OS=Homo sapiens OX=9606 GN=TUBA4A PE=1 SV=1	TUBA4A	1.256	7.5339e-06	Up	49.924	58.3	23	4	157	1.089	1.148	1.153	0.867	0.847	0.848	cytoskeleton	K07374	TUBA; tubulin alpha	map04145 Phagosome; map04210 Apoptosis; map04530 Tight junction; map04540 Gap junction; map05130 Pathogenic Escherichia coli infection	GO:0000086 G2/M transition of mitotic cell cycle; GO:0000278 mitotic cell cycle; GO:0002576 platelet degranulation; GO:0006810 transport; GO:0006887 exocytosis; GO:0006996 organelle organization; GO:0007049 cell cycle; GO:0007346 regulation of mitotic cell cycle; GO:0009987 cellular process; GO:0010389 regulation of G2/M transition of mitotic cell cycle; GO:0010564 regulation of cell cycle proces…	GO:0005576 extracellular region; GO:0005622 intracellular; GO:0005623 cell; GO:0005737 cytoplasm; GO:0005829 cytosol; GO:0005856 cytoskeleton; GO:0005874 microtubule; GO:0015630 microtubule cytoskeleton; GO:0043226 organelle; GO:0043228 non-membrane-bounded organelle; GO:0043229 intracellular organelle; GO:0043232 intracellular non-membrane-bounded organelle; GO:0044422 organelle part; GO:0044424…	GO:0005488 binding; GO:0005515 protein binding; GO:0019899 enzyme binding; GO:0019900 kinase binding; GO:0019901 protein kinase binding;	PF00091; PF03953	Tubulin/FtsZ family, GTPase domain; Tubulin C-terminal domain	Z	KOG1376	Alpha tubulin
Q02878	60S ribosomal protein L6 OS=Homo sapiens OX=9606 GN=RPL6 PE=1 SV=3	RPL6	1.247	0.000330073	Up	32.728	29.2	9	9	22	0.858	1.126	1.158	0.688	1.138	1.064	cytoplasm	K02934	RP-L6e, RPL6; large subunit ribosomal protein L6e	map03010 Ribosome	GO:0000027 ribosomal large subunit assembly; GO:0000184 nuclear-transcribed mRNA catabolic process, nonsense-mediated decay; GO:0000956 nuclear-transcribed mRNA catabolic process; GO:0002181 cytoplasmic translation; GO:0006139 nucleobase-containing compound metabolic process; GO:0006355 regulation of transcription, DNA-templated; GO:0006401 RNA catabolic process; GO:0006402 mRNA catabolic process…	GO:0005622 intracellular; GO:0005623 cell; GO:0005634 nucleus; GO:0005737 cytoplasm; GO:0005829 cytosol; GO:0005840 ribosome; GO:0005844 polysome; GO:0015934 large ribosomal subunit; GO:0022625 cytosolic large ribosomal subunit; GO:0022626 cytosolic ribosome; GO:0032991 macromolecular complex; GO:0035770 ribonucleoprotein granule; GO:0036464 cytoplasmic ribonucleoprotein granule; GO:0042788 polys…	GO:0003676 nucleic acid binding; GO:0003677 DNA binding; GO:0003735 structural constituent of ribosome; GO:0005198 structural molecule activity; GO:0005488 binding; GO:0097159 organic cyclic compound binding; GO:1901363 heterocyclic compound binding;	PF03868	Ribosomal protein L6, N-terminal domain	J	KOG1694	60s ribosomal protein L6
P10619	Lysosomal protective protein OS=Homo sapiens OX=9606 GN=CTSA PE=1 SV=2	CTSA	1.244	0.000359991	Up	54.465	11.5	5	5	8	1.078	1.112	1.026	0.867	0.952	0.962	extracellular	K13289	CTSA, CPY; cathepsin A (carboxypeptidase C) [EC:3.4.16.5]	map04142 Lysosome; map04614 Renin-angiotensin system	GO:0001775 cell activation; GO:0002252 immune effector process; GO:0002263 cell activation involved in immune response; GO:0002274 myeloid leukocyte activation; GO:0002275 myeloid cell activation involved in immune response; GO:0002283 neutrophil activation involved in immune response; GO:0002366 leukocyte activation involved in immune response; GO:0002376 immune system process; GO:0002443 leukoc…	GO:0000323 lytic vacuole; GO:0005576 extracellular region; GO:0005622 intracellular; GO:0005623 cell; GO:0005634 nucleus; GO:0005654 nucleoplasm; GO:0005737 cytoplasm; GO:0005764 lysosome; GO:0005766 primary lysosome; GO:0005773 vacuole; GO:0005775 vacuolar lumen; GO:0005783 endoplasmic reticulum; GO:0012505 endomembrane system; GO:0030141 secretory granule; GO:0031410 cytoplasmic vesicle; GO:003…	GO:0003824 catalytic activity; GO:0004180 carboxypeptidase activity; GO:0004185 serine-type carboxypeptidase activity; GO:0004308 exo-alpha-sialidase activity; GO:0004553 hydrolase activity, hydrolyzing O-glycosyl compounds; GO:0008047 enzyme activator activity; GO:0008233 peptidase activity; GO:0008236 serine-type peptidase activity; GO:0008238 exopeptidase activity; GO:0016787 hydrolase activit…	PF00450	Serine carboxypeptidase	O	KOG1282	Serine carboxypeptidases (lysosomal cathepsin A)
O95864	Acyl-CoA 6-desaturase OS=Homo sapiens OX=9606 GN=FADS2 PE=1 SV=1	FADS2	1.238	8.44447e-05	Up	52.259	32.9	12	11	18	1.141	0.966	1.052	0.922	0.916	0.897	plasma membrane	K10226	FADS2; acyl-CoA 6-desaturase (Delta-6 desaturase) [EC:1.14.19.3]	map00592 alpha-Linolenic acid metabolism; map01040 Biosynthesis of unsaturated fatty acids; map01100 Metabolic pathways; map01212 Fatty acid metabolism; map03320 PPAR signaling pathway	GO:0000038 very long-chain fatty acid metabolic process; GO:0001676 long-chain fatty acid metabolic process; GO:0006082 organic acid metabolic process; GO:0006629 lipid metabolic process; GO:0006631 fatty acid metabolic process; GO:0006633 fatty acid biosynthetic process; GO:0006636 unsaturated fatty acid biosynthetic process; GO:0008152 metabolic process; GO:0008610 lipid biosynthetic process; G…	GO:0005622 intracellular; GO:0005623 cell; GO:0005737 cytoplasm; GO:0005783 endoplasmic reticulum; GO:0005789 endoplasmic reticulum membrane; GO:0005886 plasma membrane; GO:0005887 integral component of plasma membrane; GO:0012505 endomembrane system; GO:0016020 membrane; GO:0016021 integral component of membrane; GO:0031224 intrinsic component of membrane; GO:0031226 intrinsic component of plasm…	GO:0003824 catalytic activity; GO:0004768 stearoyl-CoA 9-desaturase activity; GO:0016213 linoleoyl-CoA desaturase activity; GO:0016215 acyl-CoA desaturase activity; GO:0016491 oxidoreductase activity; GO:0016705 oxidoreductase activity, acting on paired donors, with incorporation or reduction of molecular oxygen; GO:0016717 oxidoreductase activity, acting on paired donors, with oxidation of a pai…	PF00173; PF00487	Cytochrome b5-like Heme/Steroid binding domain; Fatty acid desaturase	I	KOG4232	Delta 6-fatty acid desaturase/delta-8 sphingolipid desaturase
P46821	Microtubule-associated protein 1B OS=Homo sapiens OX=9606 GN=MAP1B PE=1 SV=2	MAP1B	1.237	4.51179e-41	Up	270.63	54.3	97	94	168	1.129	1.113	1.076	0.913	0.868	0.897	nucleus	K10429	MAP1; microtubule-associated protein 1		GO:0000226 microtubule cytoskeleton organization; GO:0000902 cell morphogenesis; GO:0000904 cell morphogenesis involved in differentiation; GO:0001558 regulation of cell growth; GO:0001578 microtubule bundle formation; GO:0001764 neuron migration; GO:0006810 transport; GO:0006928 movement of cell or subcellular component; GO:0006950 response to stress; GO:0006996 organelle organization; GO:000701…	GO:0001750 photoreceptor outer segment; GO:0005622 intracellular; GO:0005623 cell; GO:0005737 cytoplasm; GO:0005829 cytosol; GO:0005856 cytoskeleton; GO:0005874 microtubule; GO:0005875 microtubule associated complex; GO:0005886 plasma membrane; GO:0005929 cilium; GO:0014069 postsynaptic density; GO:0015630 microtubule cytoskeleton; GO:0016020 membrane; GO:0030424 axon; GO:0030425 dendrite; GO:003…	GO:0003779 actin binding; GO:0005198 structural molecule activity; GO:0005488 binding; GO:0005515 protein binding; GO:0005519 cytoskeletal regulatory protein binding; GO:0005543 phospholipid binding; GO:0008017 microtubule binding; GO:0008092 cytoskeletal protein binding; GO:0008289 lipid binding; GO:0015631 tubulin binding; GO:0043167 ion binding; GO:0043168 anion binding; GO:0044877 macromolecu…			Z	KOG3592	Microtubule-associated proteins
O00161	Synaptosomal-associated protein 23 OS=Homo sapiens OX=9606 GN=SNAP23 PE=1 SV=1	SNAP23	1.233	0.0479003	Up	23.354	32.2	5	5	6	1.149	0.955	1.035	0.932	0.967	0.968	cytoplasm	K08508	SNAP23; synaptosomal-associated protein 23	map04130 SNARE interactions in vesicular transport; map04611 Platelet activation	GO:0001505 regulation of neurotransmitter levels; GO:0001775 cell activation; GO:0001821 histamine secretion; GO:0002252 immune effector process; GO:0002263 cell activation involved in immune response; GO:0002274 myeloid leukocyte activation; GO:0002275 myeloid cell activation involved in immune response; GO:0002279 mast cell activation involved in immune response; GO:0002283 neutrophil activatio…	GO:0000323 lytic vacuole; GO:0005622 intracellular; GO:0005623 cell; GO:0005634 nucleus; GO:0005654 nucleoplasm; GO:0005737 cytoplasm; GO:0005764 lysosome; GO:0005766 primary lysosome; GO:0005773 vacuole; GO:0005886 plasma membrane; GO:0005911 cell-cell junction; GO:0005912 adherens junction; GO:0005913 cell-cell adherens junction; GO:0012505 endomembrane system; GO:0012506 vesicle membrane; GO:0…	GO:0000149 SNARE binding; GO:0005484 SNAP receptor activity; GO:0005488 binding; GO:0005515 protein binding; GO:0019905 syntaxin binding;			U	KOG3065	SNAP-25 (synaptosome-associated protein) component of SNARE complex
P26373	60S ribosomal protein L13 OS=Homo sapiens OX=9606 GN=RPL13 PE=1 SV=4	RPL13	1.228	0.042928	Up	24.261	38.4	8	8	16	0.79	1.058	1.092	0.644	1.216	1.209	cytoplasm	K02873	RP-L13e, RPL13; large subunit ribosomal protein L13e	map03010 Ribosome	GO:0000184 nuclear-transcribed mRNA catabolic process, nonsense-mediated decay; GO:0000956 nuclear-transcribed mRNA catabolic process; GO:0001889 liver development; GO:0006139 nucleobase-containing compound metabolic process; GO:0006401 RNA catabolic process; GO:0006402 mRNA catabolic process; GO:0006412 translation; GO:0006413 translational initiation; GO:0006518 peptide metabolic process; GO:00…	GO:0005622 intracellular; GO:0005623 cell; GO:0005634 nucleus; GO:0005730 nucleolus; GO:0005737 cytoplasm; GO:0005783 endoplasmic reticulum; GO:0005829 cytosol; GO:0005840 ribosome; GO:0012505 endomembrane system; GO:0015934 large ribosomal subunit; GO:0022625 cytosolic large ribosomal subunit; GO:0022626 cytosolic ribosome; GO:0031974 membrane-enclosed lumen; GO:0031981 nuclear lumen; GO:0032991…	GO:0003676 nucleic acid binding; GO:0003723 RNA binding; GO:0003735 structural constituent of ribosome; GO:0005198 structural molecule activity; GO:0005488 binding; GO:0097159 organic cyclic compound binding; GO:1901363 heterocyclic compound binding;			J	KOG3295	60S Ribosomal protein L13
P38571	Lysosomal acid lipase/cholesteryl ester hydrolase OS=Homo sapiens OX=9606 GN=LIPA PE=1 SV=2	LIPA	1.228	6.06041e-05	Up	45.418	13.3	5	5	7	1.12	1.064	1.103	0.912	0.893	0.907	extracellular	K01052	LIPA; lysosomal acid lipase/cholesteryl ester hydrolase [EC:3.1.1.13]	map00100 Steroid biosynthesis; map04142 Lysosome; map04979 Cholesterol metabolism	GO:0000902 cell morphogenesis; GO:0001816 cytokine production; GO:0001894 tissue homeostasis; GO:0006082 organic acid metabolic process; GO:0006629 lipid metabolic process; GO:0006631 fatty acid metabolic process; GO:0006950 response to stress; GO:0006952 defense response; GO:0006954 inflammatory response; GO:0007275 multicellular organism development; GO:0008152 metabolic process; GO:0008202 ste…	GO:0000323 lytic vacuole; GO:0001650 fibrillar center; GO:0005622 intracellular; GO:0005623 cell; GO:0005634 nucleus; GO:0005730 nucleolus; GO:0005737 cytoplasm; GO:0005764 lysosome; GO:0005773 vacuole; GO:0005775 vacuolar lumen; GO:0031974 membrane-enclosed lumen; GO:0031981 nuclear lumen; GO:0043202 lysosomal lumen; GO:0043226 organelle; GO:0043227 membrane-bounded organelle; GO:0043228 non-mem…	GO:0003824 catalytic activity; GO:0004771 sterol esterase activity; GO:0016298 lipase activity; GO:0016787 hydrolase activity; GO:0016788 hydrolase activity, acting on ester bonds; GO:0052689 carboxylic ester hydrolase activity;	PF00561	alpha/beta hydrolase fold	I	KOG2624	Triglyceride lipase-cholesterol esterase
P83111	Serine beta-lactamase-like protein LACTB, mitochondrial OS=Homo sapiens OX=9606 GN=LACTB PE=1 SV=2	LACTB	1.227	6.23485e-07	Up	60.693	35.1	18	18	26	1.118	1.088	1.031	0.911	0.93	0.936	cytoplasm	K17382	LACTB; serine beta-lactamase-like protein LACTB, mitochondrial		GO:0006508 proteolysis; GO:0006807 nitrogen compound metabolic process; GO:0008152 metabolic process; GO:0019216 regulation of lipid metabolic process; GO:0019222 regulation of metabolic process; GO:0019538 protein metabolic process; GO:0043170 macromolecule metabolic process; GO:0044238 primary metabolic process; GO:0050789 regulation of biological process; GO:0065007 biological regulation; GO:0…	GO:0005622 intracellular; GO:0005623 cell; GO:0005737 cytoplasm; GO:0005739 mitochondrion; GO:0005829 cytosol; GO:0043226 organelle; GO:0043227 membrane-bounded organelle; GO:0043229 intracellular organelle; GO:0043231 intracellular membrane-bounded organelle; GO:0044424 intracellular part; GO:0044444 cytoplasmic part; GO:0044464 cell part;	GO:0003824 catalytic activity; GO:0005488 binding; GO:0005515 protein binding; GO:0008233 peptidase activity; GO:0016787 hydrolase activity; GO:0042802 identical protein binding;	PF00144	Beta-lactamase
O95994	Anterior gradient protein 2 homolog OS=Homo sapiens OX=9606 GN=AGR2 PE=1 SV=1	AGR2	1.218	1.04281e-06	Up	19.979	45.1	5	5	14	1.111	1.145	1.09	0.912	0.895	0.842	extracellular	K20356	AGR2; anterior gradient protein 2		GO:0002065 columnar/cuboidal epithelial cell differentiation; GO:0002067 glandular epithelial cell differentiation; GO:0006810 transport; GO:0007275 multicellular organism development; GO:0007589 body fluid secretion; GO:0009653 anatomical structure morphogenesis; GO:0009888 tissue development; GO:0009893 positive regulation of metabolic process; GO:0009966 regulation of signal transduction; GO:0…	GO:0005576 extracellular region; GO:0005615 extracellular space; GO:0005622 intracellular; GO:0005623 cell; GO:0005737 cytoplasm; GO:0005783 endoplasmic reticulum; GO:0012505 endomembrane system; GO:0043226 organelle; GO:0043227 membrane-bounded organelle; GO:0043229 intracellular organelle; GO:0043231 intracellular membrane-bounded organelle; GO:0044421 extracellular region part; GO:0044424 intr…	GO:0002162 dystroglycan binding; GO:0005102 receptor binding; GO:0005154 epidermal growth factor receptor binding; GO:0005488 binding; GO:0005515 protein binding; GO:0042802 identical protein binding; GO:0042803 protein homodimerization activity; GO:0046983 protein dimerization activity; GO:0070851 growth factor receptor binding;	PF13899	Thioredoxin-like
Q6PJG2	Mitotic deacetylase-associated SANT domain protein OS=Homo sapiens OX=9606 GN=MIDEAS PE=1 SV=2	MIDEAS	1.218	0.00981596	Up	114.99	5.9	4	4	4	1.118	1.056	0.968	0.919	0.965	0.984	nucleus				GO:0006355 regulation of transcription, DNA-templated; GO:0006357 regulation of transcription from RNA polymerase II promoter; GO:0009889 regulation of biosynthetic process; GO:0010468 regulation of gene expression; GO:0010556 regulation of macromolecule biosynthetic process; GO:0019219 regulation of nucleobase-containing compound metabolic process; GO:0019222 regulation of metabolic process; GO:…	GO:0000118 histone deacetylase complex; GO:0005622 intracellular; GO:0005623 cell; GO:0005634 nucleus; GO:0005654 nucleoplasm; GO:0005667 transcription factor complex; GO:0031974 membrane-enclosed lumen; GO:0031981 nuclear lumen; GO:0032991 macromolecular complex; GO:0043226 organelle; GO:0043227 membrane-bounded organelle; GO:0043229 intracellular organelle; GO:0043231 intracellular membrane-bou…	GO:0000981 RNA polymerase II transcription factor activity, sequence-specific DNA binding; GO:0001067 regulatory region nucleic acid binding; GO:0003676 nucleic acid binding; GO:0003677 DNA binding; GO:0003700 transcription factor activity, sequence-specific DNA binding; GO:0005488 binding; GO:0005515 protein binding; GO:0008134 transcription factor binding; GO:0044212 transcription regulatory re…			K	KOG4167	Predicted DNA-binding protein, contains SANT and ELM2 domains
Q9BY67	Cell adhesion molecule 1 OS=Homo sapiens OX=9606 GN=CADM1 PE=1 SV=2	CADM1	1.216	0.00461692	Up	48.509	23.3	7	7	10	1.114	1.139	1.092	0.916	0.921	0.869	plasma membrane	K06781	CADM1, IGSF4, NECL2, TSLC1; cell adhesion molecule 1	map04514 Cell adhesion molecules (CAMs)	GO:0000902 cell morphogenesis; GO:0001501 skeletal system development; GO:0001817 regulation of cytokine production; GO:0001819 positive regulation of cytokine production; GO:0001889 liver development; GO:0001910 regulation of leukocyte mediated cytotoxicity; GO:0001912 positive regulation of leukocyte mediated cytotoxicity; GO:0002682 regulation of immune system process; GO:0002684 positive regu…	GO:0005622 intracellular; GO:0005623 cell; GO:0005737 cytoplasm; GO:0005886 plasma membrane; GO:0005887 integral component of plasma membrane; GO:0005911 cell-cell junction; GO:0005912 adherens junction; GO:0005913 cell-cell adherens junction; GO:0008021 synaptic vesicle; GO:0012505 endomembrane system; GO:0014069 postsynaptic density; GO:0016020 membrane; GO:0016021 integral component of membran…	GO:0005102 receptor binding; GO:0005488 binding; GO:0005515 protein binding; GO:0019904 protein domain specific binding; GO:0030165 PDZ domain binding; GO:0042802 identical protein binding; GO:0042803 protein homodimerization activity; GO:0046983 protein dimerization activity; GO:0050839 cell adhesion molecule binding;	PF07686; PF08205; PF13927	Immunoglobulin V-set domain; CD80-like C2-set immunoglobulin domain ; Immunoglobulin domain
Q9BYX2	TBC1 domain family member 2A OS=Homo sapiens OX=9606 GN=TBC1D2 PE=1 SV=3	TBC1D2	1.216	0.00962137	Up	105.41	10.7	8	8	9	1.141	1.074	1.064	0.938	0.903	0.889	cytoplasm	K20165	TBC1D2; TBC1 domain family member 2A		GO:0006810 transport; GO:0006886 intracellular protein transport; GO:0008104 protein localization; GO:0015031 protein transport; GO:0015833 peptide transport; GO:0031338 regulation of vesicle fusion; GO:0032879 regulation of localization; GO:0033036 macromolecule localization; GO:0033043 regulation of organelle organization; GO:0034613 cellular protein localization; GO:0042886 amide transport; GO…	GO:0005622 intracellular; GO:0005623 cell; GO:0005634 nucleus; GO:0005737 cytoplasm; GO:0005829 cytosol; GO:0012505 endomembrane system; GO:0030054 cell junction; GO:0031410 cytoplasmic vesicle; GO:0031982 vesicle; GO:0043226 organelle; GO:0043227 membrane-bounded organelle; GO:0043229 intracellular organelle; GO:0043231 intracellular membrane-bounded organelle; GO:0044424 intracellular part; GO:…	GO:0005096 GTPase activator activity; GO:0005488 binding; GO:0005515 protein binding; GO:0008047 enzyme activator activity; GO:0017016 Ras GTPase binding; GO:0017137 Rab GTPase binding; GO:0019899 enzyme binding; GO:0030234 enzyme regulator activity; GO:0030695 GTPase regulator activity; GO:0031267 small GTPase binding; GO:0045296 cadherin binding; GO:0050839 cell adhesion molecule binding; GO:00…	PF00169	PH domain	U	KOG2058	Ypt/Rab GTPase activating protein
P01893	Putative HLA class I histocompatibility antigen, alpha chain H OS=Homo sapiens OX=9606 GN=HLA-H PE=5 SV=3	HLA-H	1.215	0.0259519	Up	40.891	13	5	1	9	1.078	0.982	1.031	0.887	0.98	1.054	extracellular	K06751	MHC1; MHC class I antigen	map04144 Endocytosis; map04145 Phagosome; map04218 Cellular senescence; map04514 Cell adhesion molecules (CAMs); map04612 Antigen processing and presentation; map04940 Type I diabetes mellitus; map05163 Human cytomegalovirus infection; map05165 Human papillomavirus infection; map05166 Human T-cell leukemia virus 1 infection; map05167 Kaposi sarcoma-associated herpesvirus infection; map05168 Herpe…	GO:0001775 cell activation; GO:0001817 regulation of cytokine production; GO:0001910 regulation of leukocyte mediated cytotoxicity; GO:0001911 negative regulation of leukocyte mediated cytotoxicity; GO:0001912 positive regulation of leukocyte mediated cytotoxicity; GO:0001914 regulation of T cell mediated cytotoxicity; GO:0001916 positive regulation of T cell mediated cytotoxicity; GO:0002252 imm…	GO:0000139 Golgi membrane; GO:0005576 extracellular region; GO:0005622 intracellular; GO:0005623 cell; GO:0005737 cytoplasm; GO:0005768 endosome; GO:0005769 early endosome; GO:0005783 endoplasmic reticulum; GO:0005789 endoplasmic reticulum membrane; GO:0005794 Golgi apparatus; GO:0005798 Golgi-associated vesicle; GO:0005886 plasma membrane; GO:0005887 integral component of plasma membrane; GO:000…	GO:0003823 antigen binding; GO:0005102 receptor binding; GO:0005488 binding; GO:0005515 protein binding; GO:0033218 amide binding; GO:0042277 peptide binding; GO:0042605 peptide antigen binding; GO:0046977 TAP binding; GO:0051087 chaperone binding;	PF00129; PF07654	Class I Histocompatibility antigen, domains alpha 1 and 2; Immunoglobulin C1-set domain
Q15582	Transforming growth factor-beta-induced protein ig-h3 OS=Homo sapiens OX=9606 GN=TGFBI PE=1 SV=1	TGFBI	1.214	0.00794874	Up	74.68	23.4	12	12	14	1.499	0.823	0.891	1.235	0.773	0.796	extracellular	K19519	TGFBI, BIGH3; transforming growth factor-beta-induced protein		GO:0001525 angiogenesis; GO:0001568 blood vessel development; GO:0001944 vasculature development; GO:0003008 system process; GO:0006807 nitrogen compound metabolic process; GO:0007155 cell adhesion; GO:0007162 negative regulation of cell adhesion; GO:0007275 multicellular organism development; GO:0007600 sensory perception; GO:0007601 visual perception; GO:0008152 metabolic process; GO:0008283 ce…	GO:0005576 extracellular region; GO:0005604 basement membrane; GO:0005615 extracellular space; GO:0005622 intracellular; GO:0005623 cell; GO:0005737 cytoplasm; GO:0005794 Golgi apparatus; GO:0005802 trans-Golgi network; GO:0005886 plasma membrane; GO:0012505 endomembrane system; GO:0016020 membrane; GO:0031012 extracellular matrix; GO:0031984 organelle subcompartment; GO:0043226 organelle; GO:004…	GO:0005102 receptor binding; GO:0005178 integrin binding; GO:0005488 binding; GO:0005515 protein binding; GO:0005518 collagen binding; GO:0044877 macromolecular complex binding; GO:0050839 cell adhesion molecule binding; GO:0050840 extracellular matrix binding;	PF02469	Fasciclin domain	MW	KOG1437	Fasciclin and related adhesion glycoproteins
P15151	Poliovirus receptor OS=Homo sapiens OX=9606 GN=PVR PE=1 SV=2	PVR	1.212	4.86674e-05	Up	45.302	9.4	3	3	5	1.138	0.996	1.043	0.938	0.999	0.89	plasma membrane	K06539	PVR, NECL5, CD155; poliovirus receptor	map04514 Cell adhesion molecules (CAMs)	GO:0001910 regulation of leukocyte mediated cytotoxicity; GO:0001912 positive regulation of leukocyte mediated cytotoxicity; GO:0001914 regulation of T cell mediated cytotoxicity; GO:0001916 positive regulation of T cell mediated cytotoxicity; GO:0002682 regulation of immune system process; GO:0002684 positive regulation of immune system process; GO:0002697 regulation of immune effector process; …	GO:0005576 extracellular region; GO:0005615 extracellular space; GO:0005622 intracellular; GO:0005623 cell; GO:0005737 cytoplasm; GO:0005886 plasma membrane; GO:0005887 integral component of plasma membrane; GO:0005911 cell-cell junction; GO:0005912 adherens junction; GO:0005913 cell-cell adherens junction; GO:0009986 cell surface; GO:0016020 membrane; GO:0016021 integral component of membrane; G…	GO:0005102 receptor binding; GO:0005488 binding; GO:0005515 protein binding; GO:0038023 signaling receptor activity; GO:0042802 identical protein binding; GO:0042803 protein homodimerization activity; GO:0046983 protein dimerization activity; GO:0050839 cell adhesion molecule binding; GO:0060089 molecular transducer activity;	PF07686; PF08205	Immunoglobulin V-set domain; CD80-like C2-set immunoglobulin domain
Q7LGA3	Heparan sulfate 2-O-sulfotransferase 1 OS=Homo sapiens OX=9606 GN=HS2ST1 PE=1 SV=1	HS2ST1	1.212	0.0235483	Up	41.881	27.2	6	6	7	1.051	1.044	1.03	0.867	1.046	0.97	endoplasmic reticulum	K02513	HS2ST1; heparan sulfate 2-O-sulfotransferase HS2ST1 [EC:2.8.2.-]	map00534 Glycosaminoglycan biosynthesis - heparan sulfate / heparin	GO:0000271 polysaccharide biosynthetic process; GO:0001655 urogenital system development; GO:0001657 ureteric bud development; GO:0001822 kidney development; GO:0001823 mesonephros development; GO:0001838 embryonic epithelial tube formation; GO:0002009 morphogenesis of an epithelium; GO:0005975 carbohydrate metabolic process; GO:0005976 polysaccharide metabolic process; GO:0006022 aminoglycan met…	GO:0000139 Golgi membrane; GO:0005622 intracellular; GO:0005623 cell; GO:0005737 cytoplasm; GO:0005794 Golgi apparatus; GO:0012505 endomembrane system; GO:0016020 membrane; GO:0031090 organelle membrane; GO:0031984 organelle subcompartment; GO:0043226 organelle; GO:0043227 membrane-bounded organelle; GO:0043229 intracellular organelle; GO:0043231 intracellular membrane-bounded organelle; GO:00444…	GO:0003824 catalytic activity; GO:0004394 heparan sulfate 2-O-sulfotransferase activity; GO:0008146 sulfotransferase activity; GO:0016740 transferase activity; GO:0016782 transferase activity, transferring sulfur-containing groups; GO:0034483 heparan sulfate sulfotransferase activity;	PF03567	Sulfotransferase family	O	KOG3922	Sulfotransferases
Q01650	Large neutral amino acids transporter small subunit 1 OS=Homo sapiens OX=9606 GN=SLC7A5 PE=1 SV=2	SLC7A5	1.21	0.000135845	Up	55.01	13	6	6	16	1.112	1.068	1.06	0.919	0.945	0.926	plasma membrane	K13780	SLC7A5, LAT1; solute carrier family 7 (L-type amino acid transporter), member 5	map04150 mTOR signaling pathway; map05230 Central carbon metabolism in cancer	GO:0002376 immune system process; GO:0003333 amino acid transmembrane transport; GO:0006082 organic acid metabolic process; GO:0006520 cellular amino acid metabolic process; GO:0006807 nitrogen compound metabolic process; GO:0006810 transport; GO:0006811 ion transport; GO:0006820 anion transport; GO:0006865 amino acid transport; GO:0006928 movement of cell or subcellular component; GO:0008152 met…	GO:0005622 intracellular; GO:0005623 cell; GO:0005737 cytoplasm; GO:0005829 cytosol; GO:0005886 plasma membrane; GO:0005887 integral component of plasma membrane; GO:0016020 membrane; GO:0016021 integral component of membrane; GO:0016324 apical plasma membrane; GO:0031224 intrinsic component of membrane; GO:0031226 intrinsic component of plasma membrane; GO:0043226 organelle; GO:0043227 membrane-…	GO:0003823 antigen binding; GO:0005215 transporter activity; GO:0005342 organic acid transmembrane transporter activity; GO:0005488 binding; GO:0008509 anion transmembrane transporter activity; GO:0008514 organic anion transmembrane transporter activity; GO:0015075 ion transmembrane transporter activity; GO:0015171 amino acid transmembrane transporter activity; GO:0015175 neutral amino acid trans…			P	KOG1287	Amino acid transporters
P62424	60S ribosomal protein L7a OS=Homo sapiens OX=9606 GN=RPL7A PE=1 SV=2	RPL7A	1.21	0.000456945	Up	29.995	38.7	12	12	20	0.808	1.096	1.074	0.668	1.208	1.172	cytoplasm	K02936	RP-L7Ae, RPL7A; large subunit ribosomal protein L7Ae	map03010 Ribosome	GO:0000184 nuclear-transcribed mRNA catabolic process, nonsense-mediated decay; GO:0000470 maturation of LSU-rRNA; GO:0000956 nuclear-transcribed mRNA catabolic process; GO:0006139 nucleobase-containing compound metabolic process; GO:0006364 rRNA processing; GO:0006396 RNA processing; GO:0006401 RNA catabolic process; GO:0006402 mRNA catabolic process; GO:0006412 translation; GO:0006413 translati…	GO:0005622 intracellular; GO:0005623 cell; GO:0005737 cytoplasm; GO:0005829 cytosol; GO:0005840 ribosome; GO:0005844 polysome; GO:0016020 membrane; GO:0032991 macromolecular complex; GO:0042788 polysomal ribosome; GO:0043226 organelle; GO:0043228 non-membrane-bounded organelle; GO:0043229 intracellular organelle; GO:0043232 intracellular non-membrane-bounded organelle; GO:0044424 intracellular pa…	GO:0003735 structural constituent of ribosome; GO:0005198 structural molecule activity;	PF01248	Ribosomal protein L7Ae/L30e/S12e/Gadd45 family	J	KOG3166	60S ribosomal protein L7A
P98088	Mucin-5AC OS=Homo sapiens OX=9606 GN=MUC5AC PE=1 SV=4	MUC5AC	1.207	8.95765e-06	Up	585.56	8.3	16	16	17	1.154	1.069	1.078	0.956	0.906	0.81	extracellular	K21125	MUC5AC; mucin-5AC	map04657 IL-17 signaling pathway	GO:0002218 activation of innate immune response; GO:0002220 innate immune response activating cell surface receptor signaling pathway; GO:0002223 stimulatory C-type lectin receptor signaling pathway; GO:0002253 activation of immune response; GO:0002376 immune system process; GO:0002429 immune response-activating cell surface receptor signaling pathway; GO:0002682 regulation of immune system proce…	GO:0005576 extracellular region; GO:0005615 extracellular space; GO:0005622 intracellular; GO:0005623 cell; GO:0005737 cytoplasm; GO:0005794 Golgi apparatus; GO:0005796 Golgi lumen; GO:0005886 plasma membrane; GO:0012505 endomembrane system; GO:0016020 membrane; GO:0031974 membrane-enclosed lumen; GO:0043226 organelle; GO:0043227 membrane-bounded organelle; GO:0043229 intracellular organelle; GO:…	GO:0005198 structural molecule activity; GO:0005201 extracellular matrix structural constituent;	PF08742; PF01826	C8 domain; Trypsin Inhibitor like cysteine rich domain	W	KOG1216	von Willebrand factor and related coagulation proteins
Q8NF37	Lysophosphatidylcholine acyltransferase 1 OS=Homo sapiens OX=9606 GN=LPCAT1 PE=1 SV=2	LPCAT1	1.204	9.215e-05	Up	59.151	23	10	10	14	1.07	1.104	1.088	0.888	0.923	0.946	mitochondria	K13510	LPCAT1_2; lysophosphatidylcholine acyltransferase / lyso-PAF acetyltransferase [EC:2.3.1.23 2.3.1.67]	map00564 Glycerophospholipid metabolism; map00565 Ether lipid metabolism; map01100 Metabolic pathways	GO:0001654 eye development; GO:0001775 cell activation; GO:0001894 tissue homeostasis; GO:0002252 immune effector process; GO:0002263 cell activation involved in immune response; GO:0002274 myeloid leukocyte activation; GO:0002275 myeloid cell activation involved in immune response; GO:0002283 neutrophil activation involved in immune response; GO:0002366 leukocyte activation involved in immune re…	GO:0000323 lytic vacuole; GO:0005622 intracellular; GO:0005623 cell; GO:0005737 cytoplasm; GO:0005764 lysosome; GO:0005765 lysosomal membrane; GO:0005766 primary lysosome; GO:0005773 vacuole; GO:0005774 vacuolar membrane; GO:0005783 endoplasmic reticulum; GO:0005789 endoplasmic reticulum membrane; GO:0005794 Golgi apparatus; GO:0005811 lipid particle; GO:0005886 plasma membrane; GO:0012505 endome…	GO:0003824 catalytic activity; GO:0003841 1-acylglycerol-3-phosphate O-acyltransferase activity; GO:0008374 O-acyltransferase activity; GO:0016411 acylglycerol O-acyltransferase activity; GO:0016740 transferase activity; GO:0016746 transferase activity, transferring acyl groups; GO:0016747 transferase activity, transferring acyl groups other than amino-acyl groups; GO:0042171 lysophosphatidic aci…	PF13833	EF-hand domain pair	I	KOG4666	Predicted phosphate acyltransferase, contains PlsC domain
Q9NR31	GTP-binding protein SAR1a OS=Homo sapiens OX=9606 GN=SAR1A PE=1 SV=1	SAR1A	1.202	0.000996934	Up	22.367	56.6	8	5	15	1.079	1.024	1.056	0.898	0.94	0.987	cytoplasm	K07953	SAR1; GTP-binding protein SAR1 [EC:3.6.5.-]	map04141 Protein processing in endoplasmic reticulum; map05134 Legionellosis	GO:0006810 transport; GO:0006888 ER to Golgi vesicle-mediated transport; GO:0006900 membrane budding; GO:0006996 organelle organization; GO:0009987 cellular process; GO:0010639 negative regulation of organelle organization; GO:0016043 cellular component organization; GO:0016050 vesicle organization; GO:0016192 vesicle-mediated transport; GO:0022607 cellular component assembly; GO:0031333 negative…	GO:0005622 intracellular; GO:0005623 cell; GO:0005737 cytoplasm; GO:0005783 endoplasmic reticulum; GO:0005794 Golgi apparatus; GO:0005798 Golgi-associated vesicle; GO:0012505 endomembrane system; GO:0012506 vesicle membrane; GO:0012507 ER to Golgi transport vesicle membrane; GO:0016020 membrane; GO:0016528 sarcoplasm; GO:0016529 sarcoplasmic reticulum; GO:0030117 membrane coat; GO:0030120 vesicle…		PF00025	ADP-ribosylation factor family	U	KOG0077	Vesicle coat complex COPII, GTPase subunit SAR1
O76021	Ribosomal L1 domain-containing protein 1 OS=Homo sapiens OX=9606 GN=RSL1D1 PE=1 SV=3	RSL1D1	1.202	0.00144252	Up	54.972	40.8	16	16	24	0.832	1.11	1.017	0.692	1.233	1.108	nucleus	K14775	UTP30, RSL1D1; ribosome biogenesis protein UTP30		GO:0000470 maturation of LSU-rRNA; GO:0006139 nucleobase-containing compound metabolic process; GO:0006364 rRNA processing; GO:0006396 RNA processing; GO:0006725 cellular aromatic compound metabolic process; GO:0006807 nitrogen compound metabolic process; GO:0008152 metabolic process; GO:0009987 cellular process; GO:0010467 gene expression; GO:0010941 regulation of cell death; GO:0016070 RNA meta…	GO:0005622 intracellular; GO:0005623 cell; GO:0005634 nucleus; GO:0005730 nucleolus; GO:0030684 preribosome; GO:0030686 90S preribosome; GO:0031974 membrane-enclosed lumen; GO:0031981 nuclear lumen; GO:0032991 macromolecular complex; GO:0043226 organelle; GO:0043227 membrane-bounded organelle; GO:0043228 non-membrane-bounded organelle; GO:0043229 intracellular organelle; GO:0043231 intracellular …	GO:0003676 nucleic acid binding; GO:0003723 RNA binding; GO:0003729 mRNA binding; GO:0003730 mRNA 3'-UTR binding; GO:0005488 binding; GO:0048027 mRNA 5'-UTR binding; GO:0097159 organic cyclic compound binding; GO:1901363 heterocyclic compound binding;	PF00687	Ribosomal protein L1p/L10e family	S	KOG1685	Uncharacterized conserved protein
Q2TB90	Hexokinase HKDC1 OS=Homo sapiens OX=9606 GN=HKDC1 PE=1 SV=3	HKDC1	1.201	6.30187e-09	Up	102.54	32.7	25	24	33	1.078	1.089	1.088	0.897	0.942	0.926	cytoplasm	K00844	HK; hexokinase [EC:2.7.1.1]	map00010 Glycolysis / Gluconeogenesis; map00051 Fructose and mannose metabolism; map00052 Galactose metabolism; map00500 Starch and sucrose metabolism; map00520 Amino sugar and nucleotide sugar metabolism; map00524 Neomycin, kanamycin and gentamicin biosynthesis; map01100 Metabolic pathways; map01200 Carbon metabolism; map04066 HIF-1 signaling pathway; map04910 Insulin signaling pathway; map04930…	GO:0001678 cellular glucose homeostasis; GO:0005975 carbohydrate metabolic process; GO:0006082 organic acid metabolic process; GO:0006090 pyruvate metabolic process; GO:0006091 generation of precursor metabolites and energy; GO:0006096 glycolytic process; GO:0006139 nucleobase-containing compound metabolic process; GO:0006163 purine nucleotide metabolic process; GO:0006164 purine nucleotide biosy…	GO:0005622 intracellular; GO:0005623 cell; GO:0005737 cytoplasm; GO:0005739 mitochondrion; GO:0005829 cytosol; GO:0043226 organelle; GO:0043227 membrane-bounded organelle; GO:0043229 intracellular organelle; GO:0043231 intracellular membrane-bounded organelle; GO:0044424 intracellular part; GO:0044444 cytoplasmic part; GO:0044464 cell part;	GO:0003824 catalytic activity; GO:0004340 glucokinase activity; GO:0004396 hexokinase activity; GO:0008865 fructokinase activity; GO:0016301 kinase activity; GO:0016740 transferase activity; GO:0016772 transferase activity, transferring phosphorus-containing groups; GO:0016773 phosphotransferase activity, alcohol group as acceptor; GO:0019158 mannokinase activity; GO:0019200 carbohydrate kinase a…	PF00349; PF03727	Hexokinase; Hexokinase	G	KOG1369	Hexokinase
P22570	NADPH:adrenodoxin oxidoreductase, mitochondrial OS=Homo sapiens OX=9606 GN=FDXR PE=1 SV=3	FDXR	0.833	0.000103825	Down	53.836	45.2	17	17	23	0.901	0.896	0.919	1.081	1.106	1.064	nucleus	K18914	FDXR; adrenodoxin-NADP+ reductase [EC:1.18.1.6]		GO:0006091 generation of precursor metabolites and energy; GO:0006139 nucleobase-containing compound metabolic process; GO:0006629 lipid metabolic process; GO:0006694 steroid biosynthetic process; GO:0006700 C21-steroid hormone biosynthetic process; GO:0006725 cellular aromatic compound metabolic process; GO:0006732 coenzyme metabolic process; GO:0006733 oxidoreduction coenzyme metabolic process;…	GO:0005622 intracellular; GO:0005623 cell; GO:0005737 cytoplasm; GO:0005739 mitochondrion; GO:0005759 mitochondrial matrix; GO:0031974 membrane-enclosed lumen; GO:0043226 organelle; GO:0043227 membrane-bounded organelle; GO:0043229 intracellular organelle; GO:0043231 intracellular membrane-bounded organelle; GO:0043233 organelle lumen; GO:0044422 organelle part; GO:0044424 intracellular part; GO:…	GO:0000166 nucleotide binding; GO:0003824 catalytic activity; GO:0004324 ferredoxin-NADP+ reductase activity; GO:0005488 binding; GO:0015039 NADPH-adrenodoxin reductase activity; GO:0016491 oxidoreductase activity; GO:0016730 oxidoreductase activity, acting on iron-sulfur proteins as donors; GO:0016731 oxidoreductase activity, acting on iron-sulfur proteins as donors, NAD or NADP as acceptor; GO:…	PF07992	Pyridine nucleotide-disulphide oxidoreductase	C	KOG1800	Ferredoxin/adrenodoxin reductase
Q8IYT4	Katanin p60 ATPase-containing subunit A-like 2 OS=Homo sapiens OX=9606 GN=KATNAL2 PE=1 SV=3	KATNAL2	0.833	0.000470817	Down	61.252	2.2	1	1	2	0.946	0.937	1.001	1.136	1.038	0.94	cytoplasm	K07767	KATNA1; katanin p60 ATPase-containing subunit A1 [EC:5.6.1.1]			GO:0000922 spindle pole; GO:0005622 intracellular; GO:0005623 cell; GO:0005634 nucleus; GO:0005737 cytoplasm; GO:0005819 spindle; GO:0005856 cytoskeleton; GO:0005874 microtubule; GO:0015630 microtubule cytoskeleton; GO:0043226 organelle; GO:0043227 membrane-bounded organelle; GO:0043228 non-membrane-bounded organelle; GO:0043229 intracellular organelle; GO:0043231 intracellular membrane-bounded o…		PF08513; PF00004	LisH; ATPase family associated with various cellular activities (AAA)	O	KOG0738	AAA+-type ATPase
P52943	Cysteine-rich protein 2 OS=Homo sapiens OX=9606 GN=CRIP2 PE=1 SV=1	CRIP2	0.828	0.00434075	Down	22.492	35.6	5	5	9	0.895	0.884	0.909	1.081	1.105	1.166	nucleus				GO:0002376 immune system process; GO:0002520 immune system development; GO:0007275 multicellular organism development; GO:0008284 positive regulation of cell proliferation; GO:0030097 hemopoiesis; GO:0032501 multicellular organismal process; GO:0032502 developmental process; GO:0042127 regulation of cell proliferation; GO:0048513 animal organ development; GO:0048518 positive regulation of biologi…	GO:0005622 intracellular; GO:0005623 cell; GO:0005737 cytoplasm; GO:0005938 cell cortex; GO:0044424 intracellular part; GO:0044444 cytoplasmic part; GO:0044464 cell part; GO:0071944 cell periphery; GO:0099568 cytoplasmic region;	GO:0005488 binding; GO:0008270 zinc ion binding; GO:0043167 ion binding; GO:0043169 cation binding; GO:0046872 metal ion binding; GO:0046914 transition metal ion binding;	PF00412	LIM domain	TZ	KOG1700	Regulatory protein MLP and related LIM proteins
P50895	Basal cell adhesion molecule OS=Homo sapiens OX=9606 GN=BCAM PE=1 SV=2	BCAM	0.825	0.00793253	Down	67.404	19.3	10	10	11	0.936	0.918	0.897	1.135	0.985	1.084	extracellular	K06578	LU, CD239; Lutheran blood group glycoprotein		GO:0007154 cell communication; GO:0007155 cell adhesion; GO:0007160 cell-matrix adhesion; GO:0007165 signal transduction; GO:0009987 cellular process; GO:0022610 biological adhesion; GO:0023052 signaling; GO:0031589 cell-substrate adhesion; GO:0050789 regulation of biological process; GO:0050794 regulation of cellular process; GO:0050896 response to stimulus; GO:0051716 cellular response to stimu…	GO:0005623 cell; GO:0005886 plasma membrane; GO:0005887 integral component of plasma membrane; GO:0009897 external side of plasma membrane; GO:0009986 cell surface; GO:0016020 membrane; GO:0016021 integral component of membrane; GO:0031224 intrinsic component of membrane; GO:0031226 intrinsic component of plasma membrane; GO:0044425 membrane part; GO:0044459 plasma membrane part; GO:0044464 cell …	GO:0004888 transmembrane signaling receptor activity; GO:0005055 laminin receptor activity; GO:0005488 binding; GO:0005515 protein binding; GO:0008022 protein C-terminus binding; GO:0038023 signaling receptor activity; GO:0043236 laminin binding; GO:0050840 extracellular matrix binding; GO:0060089 molecular transducer activity; GO:0098631 protein binding involved in cell adhesion;	PF07686; PF08205; PF13927; PF13895	Immunoglobulin V-set domain; CD80-like C2-set immunoglobulin domain ; Immunoglobulin domain; Immunoglobulin domain
P31483	Nucleolysin TIA-1 isoform p40 OS=Homo sapiens OX=9606 GN=TIA1 PE=1 SV=3	TIA1	0.824	0.000889208	Down	42.963	15.8	5	4	7	0.925	0.95	0.921	1.122	1.037	1.12	nucleus	K13201	TIA1, TIAL1; nucleolysin TIA-1/TIAR		GO:0001817 regulation of cytokine production; GO:0001818 negative regulation of cytokine production; GO:0006417 regulation of translation; GO:0006915 apoptotic process; GO:0007154 cell communication; GO:0007165 signal transduction; GO:0007166 cell surface receptor signaling pathway; GO:0007167 enzyme linked receptor protein signaling pathway; GO:0007169 transmembrane receptor protein tyrosine kin…	GO:0005622 intracellular; GO:0005623 cell; GO:0005634 nucleus; GO:0005654 nucleoplasm; GO:0005737 cytoplasm; GO:0005829 cytosol; GO:0010494 cytoplasmic stress granule; GO:0031974 membrane-enclosed lumen; GO:0031981 nuclear lumen; GO:0032991 macromolecular complex; GO:0035770 ribonucleoprotein granule; GO:0036464 cytoplasmic ribonucleoprotein granule; GO:0043226 organelle; GO:0043227 membrane-boun…	GO:0003676 nucleic acid binding; GO:0003723 RNA binding; GO:0003727 single-stranded RNA binding; GO:0005488 binding; GO:0008143 poly(A) binding; GO:0017091 AU-rich element binding; GO:0070717 poly-purine tract binding; GO:0097159 organic cyclic compound binding; GO:1901363 heterocyclic compound binding;	PF00076	RNA recognition motif. (a.k.a. RRM, RBD, or RNP domain)	A	KOG0148	Apoptosis-promoting RNA-binding protein TIA-1/TIAR (RRM superfamily)
Q13642	Four and a half LIM domains protein 1 OS=Homo sapiens OX=9606 GN=FHL1 PE=1 SV=4	FHL1	0.823	0.0030498	Down	36.263	35.3	11	11	14	0.933	0.898	0.9	1.133	0.989	1.148	nucleus	K14365	FHL1, SLIM1; four and a half LIM domains protein 1	map04630 JAK-STAT signaling pathway	GO:0001558 regulation of cell growth; GO:0003254 regulation of membrane depolarization; GO:0007275 multicellular organism development; GO:0007346 regulation of mitotic cell cycle; GO:0007517 muscle organ development; GO:0009653 anatomical structure morphogenesis; GO:0009887 animal organ morphogenesis; GO:0010389 regulation of G2/M transition of mitotic cell cycle; GO:0010564 regulation of cell cy…	GO:0005622 intracellular; GO:0005623 cell; GO:0005634 nucleus; GO:0005737 cytoplasm; GO:0005829 cytosol; GO:0005886 plasma membrane; GO:0016020 membrane; GO:0043226 organelle; GO:0043227 membrane-bounded organelle; GO:0043229 intracellular organelle; GO:0043231 intracellular membrane-bounded organelle; GO:0044424 intracellular part; GO:0044444 cytoplasmic part; GO:0044464 cell part; GO:0071944 ce…	GO:0005488 binding; GO:0005515 protein binding; GO:0044325 ion channel binding;	PF00412	LIM domain	TZ	KOG1704	FOG: LIM domain
Q03169	Tumor necrosis factor alpha-induced protein 2 OS=Homo sapiens OX=9606 GN=TNFAIP2 PE=1 SV=2	TNFAIP2	0.822	3.41714e-12	Down	72.66	55.8	27	27	38	0.894	0.92	0.891	1.088	1.133	1.083	nucleus	K19989	TNFAIP2, EXOC3L3; tumor necrosis factor alpha-induced protein 2		GO:0006810 transport; GO:0006887 exocytosis; GO:0008104 protein localization; GO:0009987 cellular process; GO:0016192 vesicle-mediated transport; GO:0031503 protein complex localization; GO:0032940 secretion by cell; GO:0033036 macromolecule localization; GO:0034613 cellular protein localization; GO:0034629 cellular protein complex localization; GO:0046903 secretion; GO:0051179 localization; GO:0…	GO:0000145 exocyst; GO:0005576 extracellular region; GO:0005615 extracellular space; GO:0005622 intracellular; GO:0005623 cell; GO:0005737 cytoplasm; GO:0005938 cell cortex; GO:0032991 macromolecular complex; GO:0044421 extracellular region part; GO:0044424 intracellular part; GO:0044444 cytoplasmic part; GO:0044448 cell cortex part; GO:0044464 cell part; GO:0071944 cell periphery; GO:0099023 tet…	GO:0000149 SNARE binding; GO:0005488 binding; GO:0005515 protein binding;			U	KOG2286	Exocyst complex subunit SEC6
P54289	Voltage-dependent calcium channel subunit alpha-2/delta-1 OS=Homo sapiens OX=9606 GN=CACNA2D1 PE=1 SV=3	CACNA2D1	0.821	7.92946e-05	Down	124.57	11.9	9	9	9	0.941	0.874	0.859	1.146	1.139	1.114	plasma membrane	K04858	CACNA2D1; voltage-dependent calcium channel alpha-2/delta-1	map04010 MAPK signaling pathway; map04260 Cardiac muscle contraction; map04261 Adrenergic signaling in cardiomyocytes; map04921 Oxytocin signaling pathway; map05410 Hypertrophic cardiomyopathy (HCM); map05412 Arrhythmogenic right ventricular cardiomyopathy (ARVC); map05414 Dilated cardiomyopathy (DCM)	GO:0001508 action potential; GO:0002027 regulation of heart rate; GO:0003008 system process; GO:0003012 muscle system process; GO:0003013 circulatory system process; GO:0003015 heart process; GO:0006810 transport; GO:0006811 ion transport; GO:0006812 cation transport; GO:0006816 calcium ion transport; GO:0006873 cellular ion homeostasis; GO:0006874 cellular calcium ion homeostasis; GO:0006875 cel…	GO:0005622 intracellular; GO:0005623 cell; GO:0005737 cytoplasm; GO:0005783 endoplasmic reticulum; GO:0005886 plasma membrane; GO:0005891 voltage-gated calcium channel complex; GO:0012505 endomembrane system; GO:0016020 membrane; GO:0016021 integral component of membrane; GO:0016528 sarcoplasm; GO:0016529 sarcoplasmic reticulum; GO:0030315 T-tubule; GO:0031224 intrinsic component of membrane; GO:…	GO:0005215 transporter activity; GO:0005216 ion channel activity; GO:0005244 voltage-gated ion channel activity; GO:0005245 voltage-gated calcium channel activity; GO:0005261 cation channel activity; GO:0005262 calcium channel activity; GO:0008324 cation transmembrane transporter activity; GO:0015075 ion transmembrane transporter activity; GO:0015085 calcium ion transmembrane transporter activity…	PF00092	von Willebrand factor type A domain	PT	KOG2353	L-type voltage-dependent Ca2+ channel, alpha2/delta subunit
Q9NWB6	Arginine and glutamate-rich protein 1 OS=Homo sapiens OX=9606 GN=ARGLU1 PE=1 SV=1	ARGLU1	0.82	0.0326135	Down	33.216	11.7	4	4	5	0.9	0.935	1.009	1.097	0.998	1.099	nucleus	K13173	ARGLU1; arginine and glutamate-rich protein 1
P35354	Prostaglandin G/H synthase 2 OS=Homo sapiens OX=9606 GN=PTGS2 PE=1 SV=2	PTGS2	0.819	0.000260676	Down	68.995	38.4	17	17	22	0.711	1.107	1.036	0.868	1.149	1.109	extracellular	K11987	PTGS2, COX2; prostaglandin-endoperoxide synthase 2 [EC:1.14.99.1]	map00590 Arachidonic acid metabolism; map01100 Metabolic pathways; map04064 NF-kappa B signaling pathway; map04370 VEGF signaling pathway; map04625 C-type lectin receptor signaling pathway; map04657 IL-17 signaling pathway; map04668 TNF signaling pathway; map04723 Retrograde endocannabinoid signaling; map04726 Serotonergic synapse; map04913 Ovarian steroidogenesis; map04921 Oxytocin signaling pat…	GO:0000003 reproduction; GO:0000212 meiotic spindle organization; GO:0000226 microtubule cytoskeleton organization; GO:0001101 response to acid chemical; GO:0001503 ossification; GO:0001505 regulation of neurotransmitter levels; GO:0001516 prostaglandin biosynthetic process; GO:0001525 angiogenesis; GO:0001541 ovarian follicle development; GO:0001547 antral ovarian follicle growth; GO:0001550 ova…	GO:0005622 intracellular; GO:0005623 cell; GO:0005737 cytoplasm; GO:0005783 endoplasmic reticulum; GO:0005788 endoplasmic reticulum lumen; GO:0005789 endoplasmic reticulum membrane; GO:0012505 endomembrane system; GO:0016020 membrane; GO:0031090 organelle membrane; GO:0031974 membrane-enclosed lumen; GO:0031984 organelle subcompartment; GO:0032991 macromolecular complex; GO:0042175 nuclear outer …	GO:0003824 catalytic activity; GO:0004601 peroxidase activity; GO:0004666 prostaglandin-endoperoxide synthase activity; GO:0005488 binding; GO:0005515 protein binding; GO:0016209 antioxidant activity; GO:0016491 oxidoreductase activity; GO:0016684 oxidoreductase activity, acting on peroxide as acceptor; GO:0016701 oxidoreductase activity, acting on single donors with incorporation of molecular ox…	PF00008; PF03098	EGF-like domain; Animal haem peroxidase	T	KOG2408	Peroxidase/oxygenase
Q02952	A-kinase anchor protein 12 OS=Homo sapiens OX=9606 GN=AKAP12 PE=1 SV=4	AKAP12	0.819	1.36634e-24	Down	191.48	55.9	66	66	94	0.933	0.946	0.889	1.138	1.082	1.036	nucleus	K16528	AKAP12; A-kinase anchor protein 12		GO:0007154 cell communication; GO:0007165 signal transduction; GO:0007186 G-protein coupled receptor signaling pathway; GO:0007187 G-protein coupled receptor signaling pathway, coupled to cyclic nucleotide second messenger; GO:0007188 adenylate cyclase-modulating G-protein coupled receptor signaling pathway; GO:0007193 adenylate cyclase-inhibiting G-protein coupled receptor signaling pathway; GO:…	GO:0005622 intracellular; GO:0005623 cell; GO:0005737 cytoplasm; GO:0005829 cytosol; GO:0005886 plasma membrane; GO:0016020 membrane; GO:0044424 intracellular part; GO:0044444 cytoplasmic part; GO:0044464 cell part; GO:0071944 cell periphery;	GO:0005198 structural molecule activity; GO:0005488 binding; GO:0005515 protein binding; GO:0008179 adenylate cyclase binding; GO:0019899 enzyme binding; GO:0030159 receptor signaling complex scaffold activity; GO:0032947 protein complex scaffold; GO:0051018 protein kinase A binding;
P31323	cAMP-dependent protein kinase type II-beta regulatory subunit OS=Homo sapiens OX=9606 GN=PRKAR2B PE=1 SV=3	PRKAR2B	0.818	0.00857481	Down	46.302	11.5	3	2	5	0.895	0.921	0.982	1.094	1.043	1.07	cytoplasm	K04739	PRKAR; cAMP-dependent protein kinase regulator	map04910 Insulin signaling pathway	GO:0000086 G2/M transition of mitotic cell cycle; GO:0000278 mitotic cell cycle; GO:0001932 regulation of protein phosphorylation; GO:0001933 negative regulation of protein phosphorylation; GO:0001934 positive regulation of protein phosphorylation; GO:0003008 system process; GO:0003014 renal system process; GO:0003091 renal water homeostasis; GO:0006082 organic acid metabolic process; GO:0006469 …	GO:0005622 intracellular; GO:0005623 cell; GO:0005737 cytoplasm; GO:0005739 mitochondrion; GO:0005740 mitochondrial envelope; GO:0005743 mitochondrial inner membrane; GO:0005813 centrosome; GO:0005815 microtubule organizing center; GO:0005829 cytosol; GO:0005856 cytoskeleton; GO:0005886 plasma membrane; GO:0005929 cilium; GO:0005952 cAMP-dependent protein kinase complex; GO:0015630 microtubule cy…	GO:0000166 nucleotide binding; GO:0004857 enzyme inhibitor activity; GO:0004860 protein kinase inhibitor activity; GO:0004862 cAMP-dependent protein kinase inhibitor activity; GO:0005488 binding; GO:0005515 protein binding; GO:0008603 cAMP-dependent protein kinase regulator activity; GO:0017076 purine nucleotide binding; GO:0019207 kinase regulator activity; GO:0019210 kinase inhibitor activity; …	PF02197; PF00027	Regulatory subunit of type II PKA R-subunit; Cyclic nucleotide-binding domain	T	KOG1113	cAMP-dependent protein kinase types I and II, regulatory subunit
P28907	ADP-ribosyl cyclase/cyclic ADP-ribose hydrolase 1 OS=Homo sapiens OX=9606 GN=CD38 PE=1 SV=2	CD38	0.817	0.000534951	Down	34.328	36	10	10	11	0.884	0.882	0.938	1.082	1.102	1.121	cytoplasm	K01242	CD38; ADP-ribosyl cyclase 1 [EC:3.2.2.6 2.4.99.20]	map00760 Nicotinate and nicotinamide metabolism; map01100 Metabolic pathways; map04020 Calcium signaling pathway; map04640 Hematopoietic cell lineage; map04921 Oxytocin signaling pathway; map04970 Salivary secretion; map04972 Pancreatic secretion	GO:0000003 reproduction; GO:0001101 response to acid chemical; GO:0001558 regulation of cell growth; GO:0001666 response to hypoxia; GO:0002253 activation of immune response; GO:0002376 immune system process; GO:0002429 immune response-activating cell surface receptor signaling pathway; GO:0002682 regulation of immune system process; GO:0002684 positive regulation of immune system process; GO:000…	GO:0005622 intracellular; GO:0005623 cell; GO:0005634 nucleus; GO:0005737 cytoplasm; GO:0005783 endoplasmic reticulum; GO:0005789 endoplasmic reticulum membrane; GO:0005886 plasma membrane; GO:0009986 cell surface; GO:0012505 endomembrane system; GO:0012506 vesicle membrane; GO:0016020 membrane; GO:0016323 basolateral plasma membrane; GO:0030141 secretory granule; GO:0030659 cytoplasmic vesicle m…	GO:0003824 catalytic activity; GO:0003953 NAD+ nucleosidase activity; GO:0005488 binding; GO:0005515 protein binding; GO:0016787 hydrolase activity; GO:0016798 hydrolase activity, acting on glycosyl bonds; GO:0016799 hydrolase activity, hydrolyzing N-glycosyl compounds; GO:0016829 lyase activity; GO:0016849 phosphorus-oxygen lyase activity; GO:0042802 identical protein binding;	PF02267	ADP-ribosyl cyclase
Q6ZV73	FYVE, RhoGEF and PH domain-containing protein 6 OS=Homo sapiens OX=9606 GN=FGD6 PE=1 SV=2	FGD6	0.816	0.0261519	Down	160.81	7.2	8	8	8	0.885	0.898	0.979	1.085	1.128	1.016	nucleus	K05724	FGD5_6; FYVE, RhoGEF and PH domain containing 5/6		GO:0006996 organelle organization; GO:0007010 cytoskeleton organization; GO:0008360 regulation of cell shape; GO:0009987 cellular process; GO:0016043 cellular component organization; GO:0022603 regulation of anatomical structure morphogenesis; GO:0022604 regulation of cell morphogenesis; GO:0022607 cellular component assembly; GO:0030029 actin filament-based process; GO:0030030 cell projection or…	GO:0001726 ruffle; GO:0005622 intracellular; GO:0005623 cell; GO:0005737 cytoplasm; GO:0005794 Golgi apparatus; GO:0012505 endomembrane system; GO:0030027 lamellipodium; GO:0031252 cell leading edge; GO:0042995 cell projection; GO:0043226 organelle; GO:0043227 membrane-bounded organelle; GO:0043229 intracellular organelle; GO:0043231 intracellular membrane-bounded organelle; GO:0044424 intracellu…	GO:0005085 guanyl-nucleotide exchange factor activity; GO:0005488 binding; GO:0005515 protein binding; GO:0019899 enzyme binding; GO:0031267 small GTPase binding; GO:0051020 GTPase binding; GO:0098772 molecular function regulator;	PF00621; PF00169; PF01363	RhoGEF domain; PH domain; FYVE zinc finger	T	KOG1729	FYVE finger containing protein
O95810	Caveolae-associated protein 2 OS=Homo sapiens OX=9606 GN=CAVIN2 PE=1 SV=3	CAVIN2	0.815	0.00100049	Down	47.173	26.6	10	10	15	0.882	0.922	0.895	1.082	1.116	1.006	cytoplasm				GO:0006355 regulation of transcription, DNA-templated; GO:0006357 regulation of transcription from RNA polymerase II promoter; GO:0007009 plasma membrane organization; GO:0009889 regulation of biosynthetic process; GO:0009891 positive regulation of biosynthetic process; GO:0009893 positive regulation of metabolic process; GO:0009987 cellular process; GO:0010256 endomembrane system organization; G…	GO:0005622 intracellular; GO:0005623 cell; GO:0005634 nucleus; GO:0005654 nucleoplasm; GO:0005737 cytoplasm; GO:0005829 cytosol; GO:0005856 cytoskeleton; GO:0005886 plasma membrane; GO:0005901 caveola; GO:0015629 actin cytoskeleton; GO:0016020 membrane; GO:0031974 membrane-enclosed lumen; GO:0031981 nuclear lumen; GO:0043226 organelle; GO:0043227 membrane-bounded organelle; GO:0043228 non-membran…	GO:0001786 phosphatidylserine binding; GO:0005080 protein kinase C binding; GO:0005488 binding; GO:0005515 protein binding; GO:0005543 phospholipid binding; GO:0008289 lipid binding; GO:0019899 enzyme binding; GO:0019900 kinase binding; GO:0019901 protein kinase binding; GO:0043167 ion binding; GO:0043168 anion binding; GO:0072341 modified amino acid binding;
P43490	Nicotinamide phosphoribosyltransferase OS=Homo sapiens OX=9606 GN=NAMPT PE=1 SV=1	NAMPT	0.809	1.72346e-20	Down	55.52	71.1	29	29	73	0.887	0.907	0.919	1.096	1.112	1.072	cytoplasm	K03462	NAMPT; nicotinamide phosphoribosyltransferase [EC:2.4.2.12]	map00760 Nicotinate and nicotinamide metabolism; map01100 Metabolic pathways; map04621 NOD-like receptor signaling pathway	GO:0006139 nucleobase-containing compound metabolic process; GO:0006355 regulation of transcription, DNA-templated; GO:0006357 regulation of transcription from RNA polymerase II promoter; GO:0006725 cellular aromatic compound metabolic process; GO:0006732 coenzyme metabolic process; GO:0006733 oxidoreduction coenzyme metabolic process; GO:0006753 nucleoside phosphate metabolic process; GO:0006793…	GO:0005622 intracellular; GO:0005623 cell; GO:0005634 nucleus; GO:0005654 nucleoplasm; GO:0005737 cytoplasm; GO:0005829 cytosol; GO:0016604 nuclear body; GO:0016607 nuclear speck; GO:0030054 cell junction; GO:0031974 membrane-enclosed lumen; GO:0031981 nuclear lumen; GO:0043226 organelle; GO:0043227 membrane-bounded organelle; GO:0043229 intracellular organelle; GO:0043231 intracellular membrane-…	GO:0003824 catalytic activity; GO:0005102 receptor binding; GO:0005125 cytokine activity; GO:0005488 binding; GO:0005515 protein binding; GO:0016740 transferase activity; GO:0016757 transferase activity, transferring glycosyl groups; GO:0016763 transferase activity, transferring pentosyl groups; GO:0030545 receptor regulator activity; GO:0042802 identical protein binding; GO:0047280 nicotinamide …
Q16352	Alpha-internexin OS=Homo sapiens OX=9606 GN=INA PE=1 SV=2	INA	0.807	0.000367326	Down	55.39	50.5	22	18	29	0.926	0.799	0.901	1.148	1.072	1.166	nucleus	K07608	NF66, INA; internexin neuronal intermediate filament protein, alpha		GO:0006950 response to stress; GO:0006996 organelle organization; GO:0007010 cytoskeleton organization; GO:0009611 response to wounding; GO:0009888 tissue development; GO:0009987 cellular process; GO:0010033 response to organic substance; GO:0016043 cellular component organization; GO:0031099 regeneration; GO:0032502 developmental process; GO:0034097 response to cytokine; GO:0040007 growth; GO:00…	GO:0005622 intracellular; GO:0005623 cell; GO:0005634 nucleus; GO:0005635 nuclear envelope; GO:0005654 nucleoplasm; GO:0005737 cytoplasm; GO:0005856 cytoskeleton; GO:0005882 intermediate filament; GO:0005883 neurofilament; GO:0012505 endomembrane system; GO:0016020 membrane; GO:0031090 organelle membrane; GO:0031965 nuclear membrane; GO:0031967 organelle envelope; GO:0031974 membrane-enclosed lum…	GO:0005198 structural molecule activity; GO:0005200 structural constituent of cytoskeleton; GO:0005488 binding; GO:0005515 protein binding; GO:0046982 protein heterodimerization activity; GO:0046983 protein dimerization activity;
P25445	Tumor necrosis factor receptor superfamily member 6 OS=Homo sapiens OX=9606 GN=FAS PE=1 SV=1	FAS	0.803	0.00248916	Down	37.732	17.3	5	5	5	0.907	0.934	0.942	1.13	1.072	1.112	extracellular	K04390	TNFRSF6, FAS, CD95; tumor necrosis factor receptor superfamily member 6	map01524 Platinum drug resistance; map04010 MAPK signaling pathway; map04060 Cytokine-cytokine receptor interaction; map04115 p53 signaling pathway; map04210 Apoptosis; map04217 Necroptosis; map04650 Natural killer cell mediated cytotoxicity; map04668 TNF signaling pathway; map04932 Non-alcoholic fatty liver disease (NAFLD); map04940 Type I diabetes mellitus; map05010 Alzheimer disease; map05130 …	GO:0000003 reproduction; GO:0000302 response to reactive oxygen species; GO:0001101 response to acid chemical; GO:0001552 ovarian follicle atresia; GO:0001666 response to hypoxia; GO:0001678 cellular glucose homeostasis; GO:0001775 cell activation; GO:0001776 leukocyte homeostasis; GO:0001889 liver development; GO:0001932 regulation of protein phosphorylation; GO:0001934 positive regulation of pr…	GO:0005576 extracellular region; GO:0005615 extracellular space; GO:0005622 intracellular; GO:0005623 cell; GO:0005634 nucleus; GO:0005654 nucleoplasm; GO:0005737 cytoplasm; GO:0005739 mitochondrion; GO:0005829 cytosol; GO:0005886 plasma membrane; GO:0005887 integral component of plasma membrane; GO:0009897 external side of plasma membrane; GO:0009986 cell surface; GO:0012505 endomembrane system;…	GO:0002020 protease binding; GO:0004888 transmembrane signaling receptor activity; GO:0005031 tumor necrosis factor-activated receptor activity; GO:0005035 death receptor activity; GO:0005488 binding; GO:0005515 protein binding; GO:0005516 calmodulin binding; GO:0019899 enzyme binding; GO:0019900 kinase binding; GO:0019955 cytokine binding; GO:0038023 signaling receptor activity; GO:0042802 ident…	PF00020; PF00531	TNFR/NGFR cysteine-rich region; Death domain
P50583	Bis(5'-nucleosyl)-tetraphosphatase [asymmetrical] OS=Homo sapiens OX=9606 GN=NUDT2 PE=1 SV=3	NUDT2	0.8	0.00226202	Down	16.829	32.7	4	4	4	0.87	1.009	0.868	1.088	1.044	1.129	mitochondria	K01518	NUDT2; bis(5'-nucleosidyl)-tetraphosphatase [EC:3.6.1.17]	map00230 Purine metabolism; map00240 Pyrimidine metabolism; map01100 Metabolic pathways	GO:0006139 nucleobase-containing compound metabolic process; GO:0006725 cellular aromatic compound metabolic process; GO:0006807 nitrogen compound metabolic process; GO:0006915 apoptotic process; GO:0006950 response to stress; GO:0006979 response to oxidative stress; GO:0008152 metabolic process; GO:0008219 cell death; GO:0009987 cellular process; GO:0012501 programmed cell death; GO:0033554 cell…	GO:0005622 intracellular; GO:0005623 cell; GO:0005737 cytoplasm; GO:0005739 mitochondrion; GO:0005759 mitochondrial matrix; GO:0031974 membrane-enclosed lumen; GO:0043226 organelle; GO:0043227 membrane-bounded organelle; GO:0043229 intracellular organelle; GO:0043231 intracellular membrane-bounded organelle; GO:0043233 organelle lumen; GO:0044422 organelle part; GO:0044424 intracellular part; GO:…	GO:0003824 catalytic activity; GO:0004081 bis(5'-nucleosyl)-tetraphosphatase (asymmetrical) activity; GO:0004551 nucleotide diphosphatase activity; GO:0008796 bis(5'-nucleosyl)-tetraphosphatase activity; GO:0008803 bis(5'-nucleosyl)-tetraphosphatase (symmetrical) activity; GO:0016462 pyrophosphatase activity; GO:0016787 hydrolase activity; GO:0016817 hydrolase activity, acting on acid anhydrides;…	PF00293	NUDIX domain	L	KOG2839	Diadenosine and diphosphoinositol polyphosphate phosphohydrolase
Q8NI08	Nuclear receptor coactivator 7 OS=Homo sapiens OX=9606 GN=NCOA7 PE=1 SV=2	NCOA7	0.794	0.0110531	Down	106.16	7	6	6	6	0.875	0.888	0.924	1.102	1.085	1.133	nucleus				GO:0006355 regulation of transcription, DNA-templated; GO:0006357 regulation of transcription from RNA polymerase II promoter; GO:0009889 regulation of biosynthetic process; GO:0009891 positive regulation of biosynthetic process; GO:0009892 negative regulation of metabolic process; GO:0009893 positive regulation of metabolic process; GO:0010468 regulation of gene expression; GO:0010556 regulation…	GO:0005622 intracellular; GO:0005623 cell; GO:0044464 cell part;	GO:0003712 transcription cofactor activity; GO:0003713 transcription coactivator activity; GO:0005102 receptor binding; GO:0005488 binding; GO:0005515 protein binding; GO:0008134 transcription factor binding; GO:0030374 ligand-dependent nuclear receptor transcription coactivator activity; GO:0035257 nuclear hormone receptor binding; GO:0051427 hormone receptor binding;	PF01476; PF07534	LysM domain; TLD	K	KOG2372	Oxidation resistance protein
P48506	Glutamate--cysteine ligase catalytic subunit OS=Homo sapiens OX=9606 GN=GCLC PE=1 SV=2	GCLC	0.794	1.65968e-15	Down	72.765	35	18	17	36	0.874	0.904	0.862	1.1	1.131	1.144	cytoplasm	K11204	GCLC; glutamate--cysteine ligase catalytic subunit [EC:6.3.2.2]	map00270 Cysteine and methionine metabolism; map00480 Glutathione metabolism; map01100 Metabolic pathways; map04212 Longevity regulating pathway - worm; map04216 Ferroptosis	GO:0000096 sulfur amino acid metabolic process; GO:0001101 response to acid chemical; GO:0001678 cellular glucose homeostasis; GO:0003008 system process; GO:0003013 circulatory system process; GO:0003018 vascular process in circulatory system; GO:0003254 regulation of membrane depolarization; GO:0005975 carbohydrate metabolic process; GO:0005996 monosaccharide metabolic process; GO:0006082 organi…	GO:0005622 intracellular; GO:0005623 cell; GO:0005737 cytoplasm; GO:0005829 cytosol; GO:0017109 glutamate-cysteine ligase complex; GO:0032991 macromolecular complex; GO:0044424 intracellular part; GO:0044444 cytoplasmic part; GO:0044464 cell part; GO:1902494 catalytic complex;	GO:0000166 nucleotide binding; GO:0000287 magnesium ion binding; GO:0003824 catalytic activity; GO:0004357 glutamate-cysteine ligase activity; GO:0005488 binding; GO:0005515 protein binding; GO:0016595 glutamate binding; GO:0016597 amino acid binding; GO:0016874 ligase activity; GO:0016879 ligase activity, forming carbon-nitrogen bonds; GO:0016881 acid-amino acid ligase activity; GO:0017076 purin…			H	KOG3754	Gamma-glutamylcysteine synthetase
P30838	Aldehyde dehydrogenase, dimeric NADP-preferring OS=Homo sapiens OX=9606 GN=ALDH3A1 PE=1 SV=3	ALDH3A1	0.788	7.48961e-34	Down	50.394	55.8	22	21	83	0.889	0.864	0.906	1.128	1.104	1.11	mitochondria	K00129	E1.2.1.5; aldehyde dehydrogenase (NAD(P)+) [EC:1.2.1.5]	map00010 Glycolysis / Gluconeogenesis; map00340 Histidine metabolism; map00350 Tyrosine metabolism; map00360 Phenylalanine metabolism; map00410 beta-Alanine metabolism; map00980 Metabolism of xenobiotics by cytochrome P450; map00982 Drug metabolism - cytochrome P450; map01100 Metabolic pathways; map05204 Chemical carcinogenesis	GO:0001666 response to hypoxia; GO:0006081 cellular aldehyde metabolic process; GO:0006805 xenobiotic metabolic process; GO:0006950 response to stress; GO:0007568 aging; GO:0007584 response to nutrient; GO:0008152 metabolic process; GO:0008284 positive regulation of cell proliferation; GO:0009410 response to xenobiotic stimulus; GO:0009605 response to external stimulus; GO:0009628 response to abi…	GO:0005622 intracellular; GO:0005623 cell; GO:0005737 cytoplasm; GO:0005783 endoplasmic reticulum; GO:0005829 cytosol; GO:0005886 plasma membrane; GO:0012505 endomembrane system; GO:0016020 membrane; GO:0016021 integral component of membrane; GO:0031224 intrinsic component of membrane; GO:0043226 organelle; GO:0043227 membrane-bounded organelle; GO:0043229 intracellular organelle; GO:0043231 intr…	GO:0003824 catalytic activity; GO:0004028 3-chloroallyl aldehyde dehydrogenase activity; GO:0004029 aldehyde dehydrogenase (NAD) activity; GO:0004030 aldehyde dehydrogenase [NAD(P)+] activity; GO:0004033 aldo-keto reductase (NADP) activity; GO:0008106 alcohol dehydrogenase (NADP+) activity; GO:0016491 oxidoreductase activity; GO:0016614 oxidoreductase activity, acting on CH-OH group of donors; GO…			C	KOG2456	Aldehyde dehydrogenase
O95671	Probable bifunctional dTTP/UTP pyrophosphatase/methyltransferase protein OS=Homo sapiens OX=9606 GN=ASMTL PE=1 SV=3	ASMTL	0.782	0.00965631	Down	68.856	20	9	9	9	0.85	0.867	0.929	1.088	1.144	1.072	mitochondria					GO:0005622 intracellular; GO:0005623 cell; GO:0005737 cytoplasm; GO:0005829 cytosol; GO:0044424 intracellular part; GO:0044444 cytoplasmic part; GO:0044464 cell part;		PF02545; PF00891	Maf-like protein; O-methyltransferase	D	KOG3178	Hydroxyindole-O-methyltransferase and related SAM-dependent methyltransferases
Q7LG56	Ribonucleoside-diphosphate reductase subunit M2 B OS=Homo sapiens OX=9606 GN=RRM2B PE=1 SV=1	RRM2B	0.781	4.80809e-06	Down	40.736	25.6	8	7	10	0.882	0.865	0.85	1.129	1.14	1.112	cytoplasm	K10808	RRM2; ribonucleoside-diphosphate reductase subunit M2 [EC:1.17.4.1]	map00230 Purine metabolism; map00240 Pyrimidine metabolism; map00480 Glutathione metabolism; map00983 Drug metabolism - other enzymes; map01100 Metabolic pathways; map04115 p53 signaling pathway	GO:0000002 mitochondrial genome maintenance; GO:0001655 urogenital system development; GO:0001822 kidney development; GO:0003008 system process; GO:0003014 renal system process; GO:0006139 nucleobase-containing compound metabolic process; GO:0006259 DNA metabolic process; GO:0006260 DNA replication; GO:0006261 DNA-dependent DNA replication; GO:0006264 mitochondrial DNA replication; GO:0006281 DNA…	GO:0005622 intracellular; GO:0005623 cell; GO:0005634 nucleus; GO:0005654 nucleoplasm; GO:0005737 cytoplasm; GO:0005739 mitochondrion; GO:0005829 cytosol; GO:0005971 ribonucleoside-diphosphate reductase complex; GO:0031974 membrane-enclosed lumen; GO:0031981 nuclear lumen; GO:0032991 macromolecular complex; GO:0043226 organelle; GO:0043227 membrane-bounded organelle; GO:0043229 intracellular orga…	GO:0003824 catalytic activity; GO:0004748 ribonucleoside-diphosphate reductase activity, thioredoxin disulfide as acceptor; GO:0016491 oxidoreductase activity; GO:0016725 oxidoreductase activity, acting on CH or CH2 groups; GO:0016728 oxidoreductase activity, acting on CH or CH2 groups, disulfide as acceptor; GO:0061731 ribonucleoside-diphosphate reductase activity;	PF00268	Ribonucleotide reductase, small chain	F	KOG1567	Ribonucleotide reductase, beta subunit
Q9BS40	Latexin OS=Homo sapiens OX=9606 GN=LXN PE=1 SV=2	LXN	0.747	0.0245453	Down	25.75	35.6	5	5	12	0.912	0.881	0.824	1.222	1.146	1.108	cytoplasm	K23594	LXN; latexin		GO:0003008 system process; GO:0007600 sensory perception; GO:0009266 response to temperature stimulus; GO:0009581 detection of external stimulus; GO:0009582 detection of abiotic stimulus; GO:0009605 response to external stimulus; GO:0009628 response to abiotic stimulus; GO:0009892 negative regulation of metabolic process; GO:0010466 negative regulation of peptidase activity; GO:0010605 negative r…		GO:0004857 enzyme inhibitor activity; GO:0004866 endopeptidase inhibitor activity; GO:0008191 metalloendopeptidase inhibitor activity; GO:0030234 enzyme regulator activity; GO:0030414 peptidase inhibitor activity; GO:0061134 peptidase regulator activity; GO:0061135 endopeptidase regulator activity; GO:0098772 molecular function regulator;
P61225	Ras-related protein Rap-2b OS=Homo sapiens OX=9606 GN=RAP2B PE=1 SV=1	RAP2B	0.721	0.0155557	Down	20.504	26.2	4	3	6	0.851	0.964	0.88	1.18	1.122	1.012	cytoplasm	K07838	RAP2B; Ras-related protein Rap-2B		GO:0001775 cell activation; GO:0001932 regulation of protein phosphorylation; GO:0001934 positive regulation of protein phosphorylation; GO:0002252 immune effector process; GO:0002263 cell activation involved in immune response; GO:0002274 myeloid leukocyte activation; GO:0002275 myeloid cell activation involved in immune response; GO:0002283 neutrophil activation involved in immune response; GO:…	GO:0005576 extracellular region; GO:0005615 extracellular space; GO:0005622 intracellular; GO:0005623 cell; GO:0005737 cytoplasm; GO:0005768 endosome; GO:0005829 cytosol; GO:0005886 plasma membrane; GO:0005911 cell-cell junction; GO:0005923 bicellular tight junction; GO:0010008 endosome membrane; GO:0012505 endomembrane system; GO:0012506 vesicle membrane; GO:0016020 membrane; GO:0030054 cell jun…	GO:0000166 nucleotide binding; GO:0001882 nucleoside binding; GO:0001883 purine nucleoside binding; GO:0005488 binding; GO:0005515 protein binding; GO:0005525 GTP binding; GO:0017076 purine nucleotide binding; GO:0019001 guanyl nucleotide binding; GO:0019003 GDP binding; GO:0019904 protein domain specific binding; GO:0032549 ribonucleoside binding; GO:0032550 purine ribonucleoside binding; GO:003…	PF00071	Ras family	S	KOG0395	Ras-related GTPase
P40121	Macrophage-capping protein OS=Homo sapiens OX=9606 GN=CAPG PE=1 SV=2	CAPG	0.713	6.22123e-07	Down	38.498	30.7	8	8	16	0.856	0.882	0.833	1.2	1.098	1.132	cytoplasm	K10368	CAPG; capping protein (actin filament), gelsolin-like		GO:0002376 immune system process; GO:0006950 response to stress; GO:0006952 defense response; GO:0006955 immune response; GO:0008064 regulation of actin polymerization or depolymerization; GO:0009987 cellular process; GO:0010033 response to organic substance; GO:0010639 negative regulation of organelle organization; GO:0016043 cellular component organization; GO:0022607 cellular component assembl…	GO:0005622 intracellular; GO:0005623 cell; GO:0005634 nucleus; GO:0005654 nucleoplasm; GO:0005730 nucleolus; GO:0005737 cytoplasm; GO:0005814 centriole; GO:0005815 microtubule organizing center; GO:0005819 spindle; GO:0005856 cytoskeleton; GO:0008290 F-actin capping protein complex; GO:0015629 actin cytoskeleton; GO:0015630 microtubule cytoskeleton; GO:0030139 endocytic vesicle; GO:0030496 midbod…	GO:0005488 binding; GO:0005515 protein binding; GO:0019904 protein domain specific binding; GO:0044877 macromolecular complex binding;	PF00626	Gelsolin repeat	Z	KOG0443	Actin regulatory proteins (gelsolin/villin family)
Q00653	Nuclear factor NF-kappa-B p100 subunit OS=Homo sapiens OX=9606 GN=NFKB2 PE=1 SV=4	NFKB2	0.7	5.91641e-05	Down	96.748	23.7	13	13	16	0.865	0.831	0.838	1.235	1.109	1.083	nucleus	K04469	NFKB2; nuclear factor of kappa light polypeptide gene enhancer in B-cells 2	map04010 MAPK signaling pathway; map04064 NF-kappa B signaling pathway; map04380 Osteoclast differentiation; map04625 C-type lectin receptor signaling pathway; map05134 Legionellosis; map05166 Human T-cell leukemia virus 1 infection; map05169 Epstein-Barr virus infection; map05200 Pathways in cancer; map05203 Viral carcinogenesis; map05224 Breast cancer	GO:0000122 negative regulation of transcription from RNA polymerase II promoter; GO:0001775 cell activation; GO:0001817 regulation of cytokine production; GO:0001819 positive regulation of cytokine production; GO:0002250 adaptive immune response; GO:0002266 follicular dendritic cell activation; GO:0002268 follicular dendritic cell differentiation; GO:0002376 immune system process; GO:0002460 adap…	GO:0005622 intracellular; GO:0005623 cell; GO:0005634 nucleus; GO:0005654 nucleoplasm; GO:0005737 cytoplasm; GO:0005829 cytosol; GO:0031974 membrane-enclosed lumen; GO:0031981 nuclear lumen; GO:0032991 macromolecular complex; GO:0033256 I-kappaB/NF-kappaB complex; GO:0033257 Bcl3/NF-kappaB2 complex; GO:0043226 organelle; GO:0043227 membrane-bounded organelle; GO:0043229 intracellular organelle; G…	GO:0000976 transcription regulatory region sequence-specific DNA binding; GO:0000977 RNA polymerase II regulatory region sequence-specific DNA binding; GO:0000978 RNA polymerase II core promoter proximal region sequence-specific DNA binding; GO:0000981 RNA polymerase II transcription factor activity, sequence-specific DNA binding; GO:0000982 transcription factor activity, RNA polymerase II core p…	PF00554; PF00531	Rel homology domain (RHD); Death domain	K	KOG0504	FOG: Ankyrin repeat
P05362	Intercellular adhesion molecule 1 OS=Homo sapiens OX=9606 GN=ICAM1 PE=1 SV=2	ICAM1	0.692	0.00395928	Down	57.825	6	3	3	3	0.822	0.854	0.922	1.188	1.082	1.1	extracellular	K06490	ICAM1, CD54; intercellular adhesion molecule 1	map04064 NF-kappa B signaling pathway; map04514 Cell adhesion molecules (CAMs); map04650 Natural killer cell mediated cytotoxicity; map04668 TNF signaling pathway; map04670 Leukocyte transendothelial migration; map04933 AGE-RAGE signaling pathway in diabetic complications; map05143 African trypanosomiasis; map05144 Malaria; map05150 Staphylococcus aureus infection; map05164 Influenza A; map05166 …	GO:0000003 reproduction; GO:0001101 response to acid chemical; GO:0001505 regulation of neurotransmitter levels; GO:0001541 ovarian follicle development; GO:0001666 response to hypoxia; GO:0001678 cellular glucose homeostasis; GO:0001775 cell activation; GO:0001885 endothelial cell development; GO:0001910 regulation of leukocyte mediated cytotoxicity; GO:0001932 regulation of protein phosphorylat…	GO:0005576 extracellular region; GO:0005615 extracellular space; GO:0005623 cell; GO:0005886 plasma membrane; GO:0005887 integral component of plasma membrane; GO:0009986 cell surface; GO:0016020 membrane; GO:0016021 integral component of membrane; GO:0031224 intrinsic component of membrane; GO:0031226 intrinsic component of plasma membrane; GO:0031982 vesicle; GO:0043226 organelle; GO:0043227 me…	GO:0004888 transmembrane signaling receptor activity; GO:0005102 receptor binding; GO:0005178 integrin binding; GO:0005488 binding; GO:0005515 protein binding; GO:0038023 signaling receptor activity; GO:0044877 macromolecular complex binding; GO:0050839 cell adhesion molecule binding; GO:0060089 molecular transducer activity;	PF03921	Intercellular adhesion molecule (ICAM), N-terminal domain

## Sheet: KO_TvsWT_T
Protein accession	Protein description	Gene name	KO_T/WT_T Ratio	KO_T/WT_T CV	Regulated Type	MW [kDa]	Coverage [%]	Peptides	Unique peptides	PSMs	KO_4	KO_5	KO_6	WT_1	WT_2	WT_3	Subcellular localization	KEGG KO No.	KEGG Gene	KEGG pathway	Biological Process	Cellular Component	Molecular Function	Pfam ID	Domain description	KOG category	KOG NO.	KOG description
Q9C002	Normal mucosa of esophagus-specific gene 1 protein OS=Homo sapiens OX=9606 GN=NMES1 PE=2 SV=1	NMES1	0.522	0.0420332	Down	9.6172	42.2	3	3	3	0.643	0.691	0.711	1.275	1.366	1.323	extracellular					GO:0005622 intracellular; GO:0005623 cell; GO:0005634 nucleus; GO:0005737 cytoplasm; GO:0005739 mitochondrion; GO:0005740 mitochondrial envelope; GO:0005743 mitochondrial inner membrane; GO:0005746 mitochondrial respiratory chain; GO:0005751 mitochondrial respiratory chain complex IV; GO:0016020 membrane; GO:0019866 organelle inner membrane; GO:0031090 organelle membrane; GO:0031966 mitochondrial…
Q9Y6R7	IgGFc-binding protein OS=Homo sapiens OX=9606 GN=FCGBP PE=1 SV=3	FCGBP	0.591	0.0298862	Down	572.01	2.6	5	5	5	0.891	0.636	0.68	1.578	1.099	1.126	extracellular							PF08742; PF01826; PF12714	C8 domain; Trypsin Inhibitor like cysteine rich domain; TILa domain	W	KOG1216	von Willebrand factor and related coagulation proteins
O95049	Tight junction protein ZO-3 OS=Homo sapiens OX=9606 GN=TJP3 PE=1 SV=3	TJP3	0.674	0.0587507	Down	101.4	2.9	2	2	2	0.906	0.774	0.775	1.251	1.198	1.104	nucleus	K06097	TJP3, ZO3; tight junction protein 3	map04530 Tight junction	GO:0007346 regulation of mitotic cell cycle; GO:0010564 regulation of cell cycle process; GO:0050789 regulation of biological process; GO:0050794 regulation of cellular process; GO:0051726 regulation of cell cycle; GO:0065007 biological regulation; GO:1901987 regulation of cell cycle phase transition; GO:1901990 regulation of mitotic cell cycle phase transition; GO:1902806 regulation of cell cycl…	GO:0005622 intracellular; GO:0005623 cell; GO:0005634 nucleus; GO:0005886 plasma membrane; GO:0005911 cell-cell junction; GO:0005923 bicellular tight junction; GO:0009986 cell surface; GO:0016020 membrane; GO:0016324 apical plasma membrane; GO:0030054 cell junction; GO:0043226 organelle; GO:0043227 membrane-bounded organelle; GO:0043229 intracellular organelle; GO:0043231 intracellular membrane-b…		PF00595; PF07653; PF00625	PDZ domain (Also known as DHR or GLGF); Variant SH3 domain; Guanylate kinase	T	KOG3580	Tight junction proteins
Q6ZN55	Zinc finger protein 574 OS=Homo sapiens OX=9606 GN=ZNF574 PE=1 SV=2	ZNF574	0.68	0.00207973	Down	98.899	2.8	3	3	3	0.701	0.714	0.913	1.291	1.052	1.341	nucleus				GO:0006355 regulation of transcription, DNA-templated; GO:0006357 regulation of transcription from RNA polymerase II promoter; GO:0009889 regulation of biosynthetic process; GO:0010468 regulation of gene expression; GO:0010556 regulation of macromolecule biosynthetic process; GO:0019219 regulation of nucleobase-containing compound metabolic process; GO:0019222 regulation of metabolic process; GO:…		GO:0000981 RNA polymerase II transcription factor activity, sequence-specific DNA binding; GO:0003700 transcription factor activity, sequence-specific DNA binding;	PF12874; PF13894; PF00096; PF13912	Zinc-finger of C2H2 type; C2H2-type zinc finger; Zinc finger, C2H2 type; C2H2-type zinc finger	K	KOG1721	FOG: Zn-finger
O43187	Interleukin-1 receptor-associated kinase-like 2 OS=Homo sapiens OX=9606 GN=IRAK2 PE=1 SV=2	IRAK2	0.698	0.0263392	Down	69.432	4	2	2	2	0.977	0.875	0.725	1.136	1.277	1.019	cytoplasm	K04731	IRAK2; interleukin-1 receptor-associated kinase 2 [EC:2.7.11.1]	map04722 Neurotrophin signaling pathway; map05152 Tuberculosis	GO:0000165 MAPK cascade; GO:0000187 activation of MAPK activity; GO:0001932 regulation of protein phosphorylation; GO:0001934 positive regulation of protein phosphorylation; GO:0001959 regulation of cytokine-mediated signaling pathway; GO:0002218 activation of innate immune response; GO:0002221 pattern recognition receptor signaling pathway; GO:0002224 toll-like receptor signaling pathway; GO:000…	GO:0005622 intracellular; GO:0005623 cell; GO:0005634 nucleus; GO:0005737 cytoplasm; GO:0005768 endosome; GO:0005829 cytosol; GO:0005886 plasma membrane; GO:0010008 endosome membrane; GO:0012505 endomembrane system; GO:0016020 membrane; GO:0031090 organelle membrane; GO:0031410 cytoplasmic vesicle; GO:0031982 vesicle; GO:0043226 organelle; GO:0043227 membrane-bounded organelle; GO:0043229 intrace…	GO:0003824 catalytic activity; GO:0004672 protein kinase activity; GO:0004674 protein serine/threonine kinase activity; GO:0005488 binding; GO:0005515 protein binding; GO:0016301 kinase activity; GO:0016740 transferase activity; GO:0016772 transferase activity, transferring phosphorus-containing groups; GO:0016773 phosphotransferase activity, alcohol group as acceptor; GO:0042802 identical protei…	PF00531; PF00069	Death domain; Protein kinase domain	T	KOG1187	Serine/threonine protein kinase
P60602	Reactive oxygen species modulator 1 OS=Homo sapiens OX=9606 GN=ROMO1 PE=1 SV=1	ROMO1	0.71	0.0468415	Down	8.1828	21.5	1	1	2	0.849	0.853	0.841	1.075	1.243	1.148	extracellular				GO:0000302 response to reactive oxygen species; GO:0001302 replicative cell aging; GO:0001906 cell killing; GO:0002376 immune system process; GO:0006950 response to stress; GO:0006952 defense response; GO:0006955 immune response; GO:0006959 humoral immune response; GO:0006979 response to oxidative stress; GO:0007568 aging; GO:0007569 cell aging; GO:0008284 positive regulation of cell proliferatio…	GO:0005622 intracellular; GO:0005623 cell; GO:0005737 cytoplasm; GO:0005739 mitochondrion; GO:0043226 organelle; GO:0043227 membrane-bounded organelle; GO:0043229 intracellular organelle; GO:0043231 intracellular membrane-bounded organelle; GO:0044424 intracellular part; GO:0044444 cytoplasmic part; GO:0044464 cell part;				S	KOG4096	Uncharacterized conserved protein
Q9NPH2	Inositol-3-phosphate synthase 1 OS=Homo sapiens OX=9606 GN=ISYNA1 PE=1 SV=1	ISYNA1	0.734	0.0510234	Down	61.067	17.2	8	8	9	0.892	0.821	0.878	1.106	1.16	1.154	nucleus	K01858	INO1, ISYNA1; myo-inositol-1-phosphate synthase [EC:5.5.1.4]	map00562 Inositol phosphate metabolism; map01100 Metabolic pathways	GO:0005975 carbohydrate metabolic process; GO:0006020 inositol metabolic process; GO:0006021 inositol biosynthetic process; GO:0006066 alcohol metabolic process; GO:0006793 phosphorus metabolic process; GO:0006796 phosphate-containing compound metabolic process; GO:0008152 metabolic process; GO:0009058 biosynthetic process; GO:0009987 cellular process; GO:0016051 carbohydrate biosynthetic process…	GO:0005622 intracellular; GO:0005623 cell; GO:0005737 cytoplasm; GO:0005829 cytosol; GO:0044424 intracellular part; GO:0044444 cytoplasmic part; GO:0044464 cell part;	GO:0003824 catalytic activity; GO:0004512 inositol-3-phosphate synthase activity; GO:0016853 isomerase activity; GO:0016872 intramolecular lyase activity;			I	KOG0693	Myo-inositol-1-phosphate synthase
Q9BPX7	UPF0415 protein C7orf25 OS=Homo sapiens OX=9606 GN=C7orf25 PE=1 SV=1	C7orf25	0.74	0.00859414	Down	46.45	4.8	2	2	2	0.785	0.83	0.88	1.205	1.127	1.182	cytoplasm							PF07000	Protein of unknown function (DUF1308)	S	KOG4529	Uncharacterized conserved protein
P28065	Proteasome subunit beta type-9 OS=Homo sapiens OX=9606 GN=PSMB9 PE=1 SV=2	PSMB9	0.744	0.0921281	Down	23.264	15.5	3	3	4	0.892	0.913	0.788	1.134	1.152	1.132	cytoplasm,nucleus	K02741	PSMB9, LMP2; 20S proteasome subunit beta 9 [EC:3.4.25.1]	map03050 Proteasome	GO:0001889 liver development; GO:0002376 immune system process; GO:0002520 immune system development; GO:0003008 system process; GO:0003012 muscle system process; GO:0006464 cellular protein modification process; GO:0006508 proteolysis; GO:0006807 nitrogen compound metabolic process; GO:0007275 multicellular organism development; GO:0008152 metabolic process; GO:0009605 response to external stimu…	GO:0000502 proteasome complex; GO:0005622 intracellular; GO:0005623 cell; GO:0005634 nucleus; GO:0005654 nucleoplasm; GO:0005737 cytoplasm; GO:0005829 cytosol; GO:0005839 proteasome core complex; GO:0019774 proteasome core complex, beta-subunit complex; GO:0031974 membrane-enclosed lumen; GO:0031981 nuclear lumen; GO:0032991 macromolecular complex; GO:0043226 organelle; GO:0043227 membrane-bounde…	GO:0005488 binding; GO:0044877 macromolecular complex binding; GO:0070628 proteasome binding;	PF00227	Proteasome subunit	O	KOG0174	20S proteasome, regulatory subunit beta type PSMB6/PSMB9/PRE3
P09038	Fibroblast growth factor 2 OS=Homo sapiens OX=9606 GN=FGF2 PE=1 SV=3	FGF2	0.754	0.048766	Down	30.77	6.2	2	2	3	0.917	0.846	0.939	0.946	1.162	1.204	nucleus	K18497	FGF2; fibroblast growth factor 2	map01521 EGFR tyrosine kinase inhibitor resistance; map04010 MAPK signaling pathway; map04014 Ras signaling pathway; map04015 Rap1 signaling pathway; map04151 PI3K-Akt signaling pathway; map04550 Signaling pathways regulating pluripotency of stem cells; map04810 Regulation of actin cytoskeleton; map05167 Kaposi sarcoma-associated herpesvirus infection; map05200 Pathways in cancer; map05205 Proteo…	GO:0000165 MAPK cascade; GO:0000186 activation of MAPKK activity; GO:0000187 activation of MAPK activity; GO:0001501 skeletal system development; GO:0001525 angiogenesis; GO:0001568 blood vessel development; GO:0001655 urogenital system development; GO:0001657 ureteric bud development; GO:0001658 branching involved in ureteric bud morphogenesis; GO:0001667 ameboidal-type cell migration; GO:000175…	GO:0005576 extracellular region; GO:0005615 extracellular space; GO:0005622 intracellular; GO:0005623 cell; GO:0005634 nucleus; GO:0005737 cytoplasm; GO:0043226 organelle; GO:0043227 membrane-bounded organelle; GO:0043229 intracellular organelle; GO:0043231 intracellular membrane-bounded organelle; GO:0044421 extracellular region part; GO:0044424 intracellular part; GO:0044464 cell part;	GO:0003712 transcription cofactor activity; GO:0003713 transcription coactivator activity; GO:0003824 catalytic activity; GO:0004672 protein kinase activity; GO:0004713 protein tyrosine kinase activity; GO:0005085 guanyl-nucleotide exchange factor activity; GO:0005088 Ras guanyl-nucleotide exchange factor activity; GO:0005102 receptor binding; GO:0005104 fibroblast growth factor receptor binding;…	PF00167	Fibroblast growth factor	K	KOG3885	Fibroblast growth factor
Q9BS40	Latexin OS=Homo sapiens OX=9606 GN=LXN PE=1 SV=2	LXN	0.756	0.0233677	Down	25.75	35.6	5	5	12	0.912	0.881	0.824	1.222	1.146	1.108	cytoplasm	K23594	LXN; latexin		GO:0003008 system process; GO:0007600 sensory perception; GO:0009266 response to temperature stimulus; GO:0009581 detection of external stimulus; GO:0009582 detection of abiotic stimulus; GO:0009605 response to external stimulus; GO:0009628 response to abiotic stimulus; GO:0009892 negative regulation of metabolic process; GO:0010466 negative regulation of peptidase activity; GO:0010605 negative r…		GO:0004857 enzyme inhibitor activity; GO:0004866 endopeptidase inhibitor activity; GO:0008191 metalloendopeptidase inhibitor activity; GO:0030234 enzyme regulator activity; GO:0030414 peptidase inhibitor activity; GO:0061134 peptidase regulator activity; GO:0061135 endopeptidase regulator activity; GO:0098772 molecular function regulator;
Q6IE81	Protein Jade-1 OS=Homo sapiens OX=9606 GN=JADE1 PE=1 SV=1	JADE1	0.756	0.08605	Down	95.532	1.8	1	1	2	1.075	0.907	0.815	0.944	1.131	1.148	nucleus	K11347	JADE1, PHF17; protein Jade-1		GO:0001558 regulation of cell growth; GO:0006325 chromatin organization; GO:0006464 cellular protein modification process; GO:0006473 protein acetylation; GO:0006475 internal protein amino acid acetylation; GO:0006807 nitrogen compound metabolic process; GO:0006915 apoptotic process; GO:0006996 organelle organization; GO:0007346 regulation of mitotic cell cycle; GO:0008152 metabolic process; GO:0…	GO:0000123 histone acetyltransferase complex; GO:0005622 intracellular; GO:0005623 cell; GO:0005634 nucleus; GO:0005654 nucleoplasm; GO:0005737 cytoplasm; GO:0005815 microtubule organizing center; GO:0005829 cytosol; GO:0005856 cytoskeleton; GO:0005886 plasma membrane; GO:0005929 cilium; GO:0015630 microtubule cytoskeleton; GO:0016020 membrane; GO:0016604 nuclear body; GO:0016607 nuclear speck; G…	GO:0003712 transcription cofactor activity; GO:0003713 transcription coactivator activity;	PF13832	PHD-zinc-finger like domain	K	KOG0954	PHD finger protein
Q16352	Alpha-internexin OS=Homo sapiens OX=9606 GN=INA PE=1 SV=2	INA	0.759	0.0260856	Down	55.39	50.5	22	18	29	0.926	0.799	0.901	1.148	1.072	1.166	nucleus	K07608	NF66, INA; internexin neuronal intermediate filament protein, alpha		GO:0006950 response to stress; GO:0006996 organelle organization; GO:0007010 cytoskeleton organization; GO:0009611 response to wounding; GO:0009888 tissue development; GO:0009987 cellular process; GO:0010033 response to organic substance; GO:0016043 cellular component organization; GO:0031099 regeneration; GO:0032502 developmental process; GO:0034097 response to cytokine; GO:0040007 growth; GO:00…	GO:0005622 intracellular; GO:0005623 cell; GO:0005634 nucleus; GO:0005635 nuclear envelope; GO:0005654 nucleoplasm; GO:0005737 cytoplasm; GO:0005856 cytoskeleton; GO:0005882 intermediate filament; GO:0005883 neurofilament; GO:0012505 endomembrane system; GO:0016020 membrane; GO:0031090 organelle membrane; GO:0031965 nuclear membrane; GO:0031967 organelle envelope; GO:0031974 membrane-enclosed lum…	GO:0005198 structural molecule activity; GO:0005200 structural constituent of cytoskeleton; GO:0005488 binding; GO:0005515 protein binding; GO:0046982 protein heterodimerization activity; GO:0046983 protein dimerization activity;
Q7LG56	Ribonucleoside-diphosphate reductase subunit M2 B OS=Homo sapiens OX=9606 GN=RRM2B PE=1 SV=1	RRM2B	0.762	0.00464286	Down	40.736	25.6	8	7	10	0.882	0.865	0.85	1.129	1.14	1.112	cytoplasm	K10808	RRM2; ribonucleoside-diphosphate reductase subunit M2 [EC:1.17.4.1]	map00230 Purine metabolism; map00240 Pyrimidine metabolism; map00480 Glutathione metabolism; map00983 Drug metabolism - other enzymes; map01100 Metabolic pathways; map04115 p53 signaling pathway	GO:0000002 mitochondrial genome maintenance; GO:0001655 urogenital system development; GO:0001822 kidney development; GO:0003008 system process; GO:0003014 renal system process; GO:0006139 nucleobase-containing compound metabolic process; GO:0006259 DNA metabolic process; GO:0006260 DNA replication; GO:0006261 DNA-dependent DNA replication; GO:0006264 mitochondrial DNA replication; GO:0006281 DNA…	GO:0005622 intracellular; GO:0005623 cell; GO:0005634 nucleus; GO:0005654 nucleoplasm; GO:0005737 cytoplasm; GO:0005739 mitochondrion; GO:0005829 cytosol; GO:0005971 ribonucleoside-diphosphate reductase complex; GO:0031974 membrane-enclosed lumen; GO:0031981 nuclear lumen; GO:0032991 macromolecular complex; GO:0043226 organelle; GO:0043227 membrane-bounded organelle; GO:0043229 intracellular orga…	GO:0003824 catalytic activity; GO:0004748 ribonucleoside-diphosphate reductase activity, thioredoxin disulfide as acceptor; GO:0016491 oxidoreductase activity; GO:0016725 oxidoreductase activity, acting on CH or CH2 groups; GO:0016728 oxidoreductase activity, acting on CH or CH2 groups, disulfide as acceptor; GO:0061731 ribonucleoside-diphosphate reductase activity;	PF00268	Ribonucleotide reductase, small chain	F	KOG1567	Ribonucleotide reductase, beta subunit
Q00653	Nuclear factor NF-kappa-B p100 subunit OS=Homo sapiens OX=9606 GN=NFKB2 PE=1 SV=4	NFKB2	0.762	0.0232143	Down	96.748	23.7	13	13	16	0.865	0.831	0.838	1.235	1.109	1.083	nucleus	K04469	NFKB2; nuclear factor of kappa light polypeptide gene enhancer in B-cells 2	map04010 MAPK signaling pathway; map04064 NF-kappa B signaling pathway; map04380 Osteoclast differentiation; map04625 C-type lectin receptor signaling pathway; map05134 Legionellosis; map05166 Human T-cell leukemia virus 1 infection; map05169 Epstein-Barr virus infection; map05200 Pathways in cancer; map05203 Viral carcinogenesis; map05224 Breast cancer	GO:0000122 negative regulation of transcription from RNA polymerase II promoter; GO:0001775 cell activation; GO:0001817 regulation of cytokine production; GO:0001819 positive regulation of cytokine production; GO:0002250 adaptive immune response; GO:0002266 follicular dendritic cell activation; GO:0002268 follicular dendritic cell differentiation; GO:0002376 immune system process; GO:0002460 adap…	GO:0005622 intracellular; GO:0005623 cell; GO:0005634 nucleus; GO:0005654 nucleoplasm; GO:0005737 cytoplasm; GO:0005829 cytosol; GO:0031974 membrane-enclosed lumen; GO:0031981 nuclear lumen; GO:0032991 macromolecular complex; GO:0033256 I-kappaB/NF-kappaB complex; GO:0033257 Bcl3/NF-kappaB2 complex; GO:0043226 organelle; GO:0043227 membrane-bounded organelle; GO:0043229 intracellular organelle; G…	GO:0000976 transcription regulatory region sequence-specific DNA binding; GO:0000977 RNA polymerase II regulatory region sequence-specific DNA binding; GO:0000978 RNA polymerase II core promoter proximal region sequence-specific DNA binding; GO:0000981 RNA polymerase II transcription factor activity, sequence-specific DNA binding; GO:0000982 transcription factor activity, RNA polymerase II core p…	PF00554; PF00531	Rel homology domain (RHD); Death domain	K	KOG0504	FOG: Ankyrin repeat
P54289	Voltage-dependent calcium channel subunit alpha-2/delta-1 OS=Homo sapiens OX=9606 GN=CACNA2D1 PE=1 SV=3	CACNA2D1	0.769	0.00367806	Down	124.57	11.9	9	9	9	0.941	0.874	0.859	1.146	1.139	1.114	plasma membrane	K04858	CACNA2D1; voltage-dependent calcium channel alpha-2/delta-1	map04010 MAPK signaling pathway; map04260 Cardiac muscle contraction; map04261 Adrenergic signaling in cardiomyocytes; map04921 Oxytocin signaling pathway; map05410 Hypertrophic cardiomyopathy (HCM); map05412 Arrhythmogenic right ventricular cardiomyopathy (ARVC); map05414 Dilated cardiomyopathy (DCM)	GO:0001508 action potential; GO:0002027 regulation of heart rate; GO:0003008 system process; GO:0003012 muscle system process; GO:0003013 circulatory system process; GO:0003015 heart process; GO:0006810 transport; GO:0006811 ion transport; GO:0006812 cation transport; GO:0006816 calcium ion transport; GO:0006873 cellular ion homeostasis; GO:0006874 cellular calcium ion homeostasis; GO:0006875 cel…	GO:0005622 intracellular; GO:0005623 cell; GO:0005737 cytoplasm; GO:0005783 endoplasmic reticulum; GO:0005886 plasma membrane; GO:0005891 voltage-gated calcium channel complex; GO:0012505 endomembrane system; GO:0016020 membrane; GO:0016021 integral component of membrane; GO:0016528 sarcoplasm; GO:0016529 sarcoplasmic reticulum; GO:0030315 T-tubule; GO:0031224 intrinsic component of membrane; GO:…	GO:0005215 transporter activity; GO:0005216 ion channel activity; GO:0005244 voltage-gated ion channel activity; GO:0005245 voltage-gated calcium channel activity; GO:0005261 cation channel activity; GO:0005262 calcium channel activity; GO:0008324 cation transmembrane transporter activity; GO:0015075 ion transmembrane transporter activity; GO:0015085 calcium ion transmembrane transporter activity…	PF00092	von Willebrand factor type A domain	PT	KOG2353	L-type voltage-dependent Ca2+ channel, alpha2/delta subunit
P40121	Macrophage-capping protein OS=Homo sapiens OX=9606 GN=CAPG PE=1 SV=2	CAPG	0.77	0.0615675	Down	38.498	30.7	8	8	16	0.856	0.882	0.833	1.2	1.098	1.132	cytoplasm	K10368	CAPG; capping protein (actin filament), gelsolin-like		GO:0002376 immune system process; GO:0006950 response to stress; GO:0006952 defense response; GO:0006955 immune response; GO:0008064 regulation of actin polymerization or depolymerization; GO:0009987 cellular process; GO:0010033 response to organic substance; GO:0010639 negative regulation of organelle organization; GO:0016043 cellular component organization; GO:0022607 cellular component assembl…	GO:0005622 intracellular; GO:0005623 cell; GO:0005634 nucleus; GO:0005654 nucleoplasm; GO:0005730 nucleolus; GO:0005737 cytoplasm; GO:0005814 centriole; GO:0005815 microtubule organizing center; GO:0005819 spindle; GO:0005856 cytoskeleton; GO:0008290 F-actin capping protein complex; GO:0015629 actin cytoskeleton; GO:0015630 microtubule cytoskeleton; GO:0030139 endocytic vesicle; GO:0030496 midbod…	GO:0005488 binding; GO:0005515 protein binding; GO:0019904 protein domain specific binding; GO:0044877 macromolecular complex binding;	PF00626	Gelsolin repeat	Z	KOG0443	Actin regulatory proteins (gelsolin/villin family)
O15061	Synemin OS=Homo sapiens OX=9606 GN=SYNM PE=1 SV=2	SYNM	0.772	0.0338679	Down	172.77	14	16	16	16	0.944	0.837	0.888	1.11	1.11	1.122	nucleus	K10376	DMN; desmuslin		GO:0003008 system process; GO:0003009 skeletal muscle contraction; GO:0003010 voluntary skeletal muscle contraction; GO:0003012 muscle system process; GO:0006936 muscle contraction; GO:0006941 striated muscle contraction; GO:0006996 organelle organization; GO:0007010 cytoskeleton organization; GO:0009987 cellular process; GO:0014721 twitch skeletal muscle contraction; GO:0016043 cellular componen…	GO:0005622 intracellular; GO:0005623 cell; GO:0005737 cytoplasm; GO:0005856 cytoskeleton; GO:0005882 intermediate filament; GO:0005886 plasma membrane; GO:0005912 adherens junction; GO:0016020 membrane; GO:0030016 myofibril; GO:0030017 sarcomere; GO:0030018 Z disc; GO:0030054 cell junction; GO:0031674 I band; GO:0042383 sarcolemma; GO:0043034 costamere; GO:0043226 organelle; GO:0043228 non-membra…	GO:0005198 structural molecule activity; GO:0005200 structural constituent of cytoskeleton; GO:0005488 binding; GO:0005515 protein binding; GO:0008092 cytoskeletal protein binding; GO:0008307 structural constituent of muscle; GO:0017166 vinculin binding; GO:0019215 intermediate filament binding; GO:0030674 protein binding, bridging; GO:0044877 macromolecular complex binding; GO:0060090 binding, b…
A2RU49	Hydroxylysine kinase OS=Homo sapiens OX=9606 GN=HYKK PE=1 SV=2	HYKK	0.774	0.00273895	Down	41.933	2.9	1	1	1	0.961	0.853	0.915	1.003	1.103	1.179	cytoplasm	K18201	AGPHD1; hydroxylysine kinase [EC:2.7.1.81]	map00310 Lysine degradation; map01100 Metabolic pathways	GO:0006082 organic acid metabolic process; GO:0006520 cellular amino acid metabolic process; GO:0006553 lysine metabolic process; GO:0006554 lysine catabolic process; GO:0006793 phosphorus metabolic process; GO:0006796 phosphate-containing compound metabolic process; GO:0006807 nitrogen compound metabolic process; GO:0008152 metabolic process; GO:0009056 catabolic process; GO:0009063 cellular ami…	GO:0005622 intracellular; GO:0005623 cell; GO:0005737 cytoplasm; GO:0005739 mitochondrion; GO:0005759 mitochondrial matrix; GO:0031974 membrane-enclosed lumen; GO:0043226 organelle; GO:0043227 membrane-bounded organelle; GO:0043229 intracellular organelle; GO:0043231 intracellular membrane-bounded organelle; GO:0043233 organelle lumen; GO:0044422 organelle part; GO:0044424 intracellular part; GO:…	GO:0003824 catalytic activity; GO:0016301 kinase activity; GO:0016740 transferase activity; GO:0016772 transferase activity, transferring phosphorus-containing groups; GO:0016773 phosphotransferase activity, alcohol group as acceptor; GO:0047992 hydroxylysine kinase activity;
Q6IBW4	Condensin-2 complex subunit H2 OS=Homo sapiens OX=9606 GN=NCAPH2 PE=1 SV=1	NCAPH2	0.774	0.0850174	Down	68.226	2.8	2	2	2	1.033	0.806	0.931	1.001	1.109	1.135	nucleus	K11490	NCAPH2; condensin-2 complex subunit H2		GO:0000003 reproduction; GO:0000070 mitotic sister chromatid segregation; GO:0000278 mitotic cell cycle; GO:0000280 nuclear division; GO:0000819 sister chromatid segregation; GO:0001775 cell activation; GO:0002376 immune system process; GO:0002520 immune system development; GO:0002521 leukocyte differentiation; GO:0006323 DNA packaging; GO:0006996 organelle organization; GO:0007049 cell cycle; GO…	GO:0000793 condensed chromosome; GO:0000796 condensin complex; GO:0005576 extracellular region; GO:0005622 intracellular; GO:0005623 cell; GO:0005634 nucleus; GO:0005654 nucleoplasm; GO:0005694 chromosome; GO:0030054 cell junction; GO:0031974 membrane-enclosed lumen; GO:0031981 nuclear lumen; GO:0032991 macromolecular complex; GO:0043226 organelle; GO:0043227 membrane-bounded organelle; GO:004322…				S	KOG2359	Uncharacterized conserved protein
P48506	Glutamate--cysteine ligase catalytic subunit OS=Homo sapiens OX=9606 GN=GCLC PE=1 SV=2	GCLC	0.776	0.0419161	Down	72.765	35	18	17	36	0.874	0.904	0.862	1.1	1.131	1.144	cytoplasm	K11204	GCLC; glutamate--cysteine ligase catalytic subunit [EC:6.3.2.2]	map00270 Cysteine and methionine metabolism; map00480 Glutathione metabolism; map01100 Metabolic pathways; map04212 Longevity regulating pathway - worm; map04216 Ferroptosis	GO:0000096 sulfur amino acid metabolic process; GO:0001101 response to acid chemical; GO:0001678 cellular glucose homeostasis; GO:0003008 system process; GO:0003013 circulatory system process; GO:0003018 vascular process in circulatory system; GO:0003254 regulation of membrane depolarization; GO:0005975 carbohydrate metabolic process; GO:0005996 monosaccharide metabolic process; GO:0006082 organi…	GO:0005622 intracellular; GO:0005623 cell; GO:0005737 cytoplasm; GO:0005829 cytosol; GO:0017109 glutamate-cysteine ligase complex; GO:0032991 macromolecular complex; GO:0044424 intracellular part; GO:0044444 cytoplasmic part; GO:0044464 cell part; GO:1902494 catalytic complex;	GO:0000166 nucleotide binding; GO:0000287 magnesium ion binding; GO:0003824 catalytic activity; GO:0004357 glutamate-cysteine ligase activity; GO:0005488 binding; GO:0005515 protein binding; GO:0016595 glutamate binding; GO:0016597 amino acid binding; GO:0016874 ligase activity; GO:0016879 ligase activity, forming carbon-nitrogen bonds; GO:0016881 acid-amino acid ligase activity; GO:0017076 purin…			H	KOG3754	Gamma-glutamylcysteine synthetase
Q14699	Raftlin OS=Homo sapiens OX=9606 GN=RFTN1 PE=1 SV=4	RFTN1	0.779	0.0617243	Down	63.145	11.6	6	6	6	0.917	0.907	0.821	1.144	1.116	1.102	cytoplasm,nucleus				GO:0001765 membrane raft assembly; GO:0001816 cytokine production; GO:0002218 activation of innate immune response; GO:0002221 pattern recognition receptor signaling pathway; GO:0002224 toll-like receptor signaling pathway; GO:0002250 adaptive immune response; GO:0002252 immune effector process; GO:0002253 activation of immune response; GO:0002376 immune system process; GO:0002429 immune response…	GO:0005622 intracellular; GO:0005623 cell; GO:0005737 cytoplasm; GO:0005768 endosome; GO:0005886 plasma membrane; GO:0012505 endomembrane system; GO:0016020 membrane; GO:0031410 cytoplasmic vesicle; GO:0031982 vesicle; GO:0032991 macromolecular complex; GO:0043226 organelle; GO:0043227 membrane-bounded organelle; GO:0043229 intracellular organelle; GO:0044424 intracellular part; GO:0044425 membra…	GO:0003676 nucleic acid binding; GO:0003723 RNA binding; GO:0003725 double-stranded RNA binding; GO:0005488 binding; GO:0097159 organic cyclic compound binding; GO:1901363 heterocyclic compound binding;
Q32NC0	UPF0711 protein C18orf21 OS=Homo sapiens OX=9606 GN=C18orf21 PE=1 SV=1	C18orf21	0.782	0.00361691	Down	24.826	14.5	3	3	3	0.866	0.89	0.984	0.879	1.141	1.255	nucleus
Q5T1V6	Probable ATP-dependent RNA helicase DDX59 OS=Homo sapiens OX=9606 GN=DDX59 PE=1 SV=1	DDX59	0.786	0.0197918	Down	68.809	8.4	5	5	5	1.012	0.861	0.887	1.029	1.111	1.113	cytoplasm,nucleus	K19466	DDX59; ATP-dependent RNA helicase DDX59 [EC:3.6.4.13]		GO:0006139 nucleobase-containing compound metabolic process; GO:0006725 cellular aromatic compound metabolic process; GO:0006807 nitrogen compound metabolic process; GO:0008152 metabolic process; GO:0009987 cellular process; GO:0010501 RNA secondary structure unwinding; GO:0016070 RNA metabolic process; GO:0034641 cellular nitrogen compound metabolic process; GO:0043170 macromolecule metabolic pr…	GO:0005622 intracellular; GO:0005623 cell; GO:0005634 nucleus; GO:0005730 nucleolus; GO:0005737 cytoplasm; GO:0031974 membrane-enclosed lumen; GO:0031981 nuclear lumen; GO:0043226 organelle; GO:0043227 membrane-bounded organelle; GO:0043228 non-membrane-bounded organelle; GO:0043229 intracellular organelle; GO:0043231 intracellular membrane-bounded organelle; GO:0043232 intracellular non-membrane…	GO:0003724 RNA helicase activity; GO:0003824 catalytic activity; GO:0004004 ATP-dependent RNA helicase activity; GO:0004386 helicase activity; GO:0008026 ATP-dependent helicase activity; GO:0008186 RNA-dependent ATPase activity; GO:0016462 pyrophosphatase activity; GO:0016787 hydrolase activity; GO:0016817 hydrolase activity, acting on acid anhydrides; GO:0016818 hydrolase activity, acting on aci…	PF04438; PF00270	HIT zinc finger; DEAD/DEAH box helicase	A	KOG0331	ATP-dependent RNA helicase
Q5VTQ0	Tetratricopeptide repeat protein 39B OS=Homo sapiens OX=9606 GN=TTC39B PE=1 SV=4	TTC39B	0.786	0.0413828	Down	76.955	3.7	2	2	2	0.897	0.902	0.875	1.075	1.115	1.147	nucleus									S	KOG3783	Uncharacterized conserved protein
P52943	Cysteine-rich protein 2 OS=Homo sapiens OX=9606 GN=CRIP2 PE=1 SV=1	CRIP2	0.79	0.0179014	Down	22.492	35.6	5	5	9	0.895	0.884	0.909	1.081	1.105	1.166	nucleus				GO:0002376 immune system process; GO:0002520 immune system development; GO:0007275 multicellular organism development; GO:0008284 positive regulation of cell proliferation; GO:0030097 hemopoiesis; GO:0032501 multicellular organismal process; GO:0032502 developmental process; GO:0042127 regulation of cell proliferation; GO:0048513 animal organ development; GO:0048518 positive regulation of biologi…	GO:0005622 intracellular; GO:0005623 cell; GO:0005737 cytoplasm; GO:0005938 cell cortex; GO:0044424 intracellular part; GO:0044444 cytoplasmic part; GO:0044464 cell part; GO:0071944 cell periphery; GO:0099568 cytoplasmic region;	GO:0005488 binding; GO:0008270 zinc ion binding; GO:0043167 ion binding; GO:0043169 cation binding; GO:0046872 metal ion binding; GO:0046914 transition metal ion binding;	PF00412	LIM domain	TZ	KOG1700	Regulatory protein MLP and related LIM proteins
Q9Y6L7	Tolloid-like protein 2 OS=Homo sapiens OX=9606 GN=TLL2 PE=1 SV=1	TLL2	0.793	0.00535011	Down	113.56	0.9	1	1	1	0.877	0.845	0.904	1.178	1.07	1.135	extracellular	K13047	TLL2; tolloid-like protein 2 [EC:3.4.24.-]		GO:0006508 proteolysis; GO:0006807 nitrogen compound metabolic process; GO:0008152 metabolic process; GO:0009987 cellular process; GO:0016043 cellular component organization; GO:0016202 regulation of striated muscle tissue development; GO:0019538 protein metabolic process; GO:0022411 cellular component disassembly; GO:0022617 extracellular matrix disassembly; GO:0030198 extracellular matrix organ…	GO:0005576 extracellular region;	GO:0003824 catalytic activity; GO:0004175 endopeptidase activity; GO:0004252 serine-type endopeptidase activity; GO:0008233 peptidase activity; GO:0008236 serine-type peptidase activity; GO:0016787 hydrolase activity; GO:0017171 serine hydrolase activity; GO:0070011 peptidase activity, acting on L-amino acid peptides;	PF01400; PF00431; PF07645	Astacin (Peptidase family M12A); CUB domain; Calcium-binding EGF domain	O	KOG3714	Meprin A metalloprotease
Q58A45	PAN2-PAN3 deadenylation complex subunit PAN3 OS=Homo sapiens OX=9606 GN=PAN3 PE=1 SV=3	PAN3	0.793	0.0428009	Down	95.612	2.9	1	1	1	0.971	0.913	0.826	1.107	1.118	1.074	nucleus	K12572	PAN3; PAB-dependent poly(A)-specific ribonuclease subunit 3	map03018 RNA degradation	GO:0000288 nuclear-transcribed mRNA catabolic process, deadenylation-dependent decay; GO:0000289 nuclear-transcribed mRNA poly(A) tail shortening; GO:0000290 deadenylation-dependent decapping of nuclear-transcribed mRNA; GO:0000956 nuclear-transcribed mRNA catabolic process; GO:0006139 nucleobase-containing compound metabolic process; GO:0006401 RNA catabolic process; GO:0006402 mRNA catabolic pr…	GO:0000932 P-body; GO:0005622 intracellular; GO:0005623 cell; GO:0005737 cytoplasm; GO:0005829 cytosol; GO:0031251 PAN complex; GO:0032991 macromolecular complex; GO:0035770 ribonucleoprotein granule; GO:0036464 cytoplasmic ribonucleoprotein granule; GO:0043226 organelle; GO:0043228 non-membrane-bounded organelle; GO:0043229 intracellular organelle; GO:0043232 intracellular non-membrane-bounded o…				A	KOG3741	Poly(A) ribonuclease subunit
Q86UW9	Probable E3 ubiquitin-protein ligase DTX2 OS=Homo sapiens OX=9606 GN=DTX2 PE=1 SV=3	DTX2	0.794	0.00890563	Down	67.246	10.1	5	5	5	1.234	0.757	0.936	0.966	0.948	1.186	nucleus	K06058	DTX; deltex [EC:2.3.2.27]	map04330 Notch signaling pathway	GO:0007154 cell communication; GO:0007165 signal transduction; GO:0007166 cell surface receptor signaling pathway; GO:0007219 Notch signaling pathway; GO:0009987 cellular process; GO:0023052 signaling; GO:0050789 regulation of biological process; GO:0050794 regulation of cellular process; GO:0050896 response to stimulus; GO:0051716 cellular response to stimulus; GO:0065007 biological regulation;	GO:0005622 intracellular; GO:0005623 cell; GO:0005634 nucleus; GO:0005635 nuclear envelope; GO:0005654 nucleoplasm; GO:0012505 endomembrane system; GO:0016020 membrane; GO:0031090 organelle membrane; GO:0031965 nuclear membrane; GO:0031967 organelle envelope; GO:0031974 membrane-enclosed lumen; GO:0031975 envelope; GO:0031981 nuclear lumen; GO:0043226 organelle; GO:0043227 membrane-bounded organe…		PF00097	Zinc finger, C3HC4 type (RING finger)
P26447	Protein S100-A4 OS=Homo sapiens OX=9606 GN=S100A4 PE=1 SV=1	S100A4	0.796	0.0861134	Down	11.728	36.6	5	5	16	0.974	0.814	0.916	1.132	0.963	1.224	extracellular	K23761			GO:0001837 epithelial to mesenchymal transition; GO:0007275 multicellular organism development; GO:0009888 tissue development; GO:0009966 regulation of signal transduction; GO:0009967 positive regulation of signal transduction; GO:0009987 cellular process; GO:0010646 regulation of cell communication; GO:0010647 positive regulation of cell communication; GO:0023051 regulation of signaling; GO:0023…	GO:0005622 intracellular; GO:0005623 cell; GO:0005634 nucleus; GO:0005737 cytoplasm; GO:0042995 cell projection; GO:0043005 neuron projection; GO:0043226 organelle; GO:0043227 membrane-bounded organelle; GO:0043229 intracellular organelle; GO:0043231 intracellular membrane-bounded organelle; GO:0044424 intracellular part; GO:0044444 cytoplasmic part; GO:0044464 cell part; GO:0048471 perinuclear r…	GO:0003779 actin binding; GO:0005102 receptor binding; GO:0005488 binding; GO:0005509 calcium ion binding; GO:0005515 protein binding; GO:0008092 cytoskeletal protein binding; GO:0042802 identical protein binding; GO:0042803 protein homodimerization activity; GO:0043167 ion binding; GO:0043169 cation binding; GO:0046872 metal ion binding; GO:0046982 protein heterodimerization activity; GO:0046983…	PF01023	S-100/ICaBP type calcium binding domain
Q96D71	RalBP1-associated Eps domain-containing protein 1 OS=Homo sapiens OX=9606 GN=REPS1 PE=1 SV=3	REPS1	0.8	0.00883883	Down	86.661	9.2	5	5	5	0.952	0.918	0.784	1.224	1.141	0.986	nucleus	K20068	REPS; RalBP1-associated Eps domain-containing protein		GO:0009987 cellular process; GO:0016043 cellular component organization; GO:0061024 membrane organization; GO:0071840 cellular component organization or biogenesis;	GO:0005622 intracellular; GO:0005623 cell; GO:0005737 cytoplasm; GO:0005829 cytosol; GO:0005886 plasma membrane; GO:0005905 clathrin-coated pit; GO:0012505 endomembrane system; GO:0016020 membrane; GO:0044424 intracellular part; GO:0044425 membrane part; GO:0044444 cytoplasmic part; GO:0044464 cell part; GO:0071944 cell periphery;	GO:0005488 binding; GO:0005515 protein binding; GO:0017124 SH3 domain binding; GO:0019904 protein domain specific binding;			U	KOG1955	Ral-GTPase effector RALBP1
P30838	Aldehyde dehydrogenase, dimeric NADP-preferring OS=Homo sapiens OX=9606 GN=ALDH3A1 PE=1 SV=3	ALDH3A1	0.8	0.0291864	Down	50.394	55.8	22	21	83	0.889	0.864	0.906	1.128	1.104	1.11	mitochondria	K00129	E1.2.1.5; aldehyde dehydrogenase (NAD(P)+) [EC:1.2.1.5]	map00010 Glycolysis / Gluconeogenesis; map00340 Histidine metabolism; map00350 Tyrosine metabolism; map00360 Phenylalanine metabolism; map00410 beta-Alanine metabolism; map00980 Metabolism of xenobiotics by cytochrome P450; map00982 Drug metabolism - cytochrome P450; map01100 Metabolic pathways; map05204 Chemical carcinogenesis	GO:0001666 response to hypoxia; GO:0006081 cellular aldehyde metabolic process; GO:0006805 xenobiotic metabolic process; GO:0006950 response to stress; GO:0007568 aging; GO:0007584 response to nutrient; GO:0008152 metabolic process; GO:0008284 positive regulation of cell proliferation; GO:0009410 response to xenobiotic stimulus; GO:0009605 response to external stimulus; GO:0009628 response to abi…	GO:0005622 intracellular; GO:0005623 cell; GO:0005737 cytoplasm; GO:0005783 endoplasmic reticulum; GO:0005829 cytosol; GO:0005886 plasma membrane; GO:0012505 endomembrane system; GO:0016020 membrane; GO:0016021 integral component of membrane; GO:0031224 intrinsic component of membrane; GO:0043226 organelle; GO:0043227 membrane-bounded organelle; GO:0043229 intracellular organelle; GO:0043231 intr…	GO:0003824 catalytic activity; GO:0004028 3-chloroallyl aldehyde dehydrogenase activity; GO:0004029 aldehyde dehydrogenase (NAD) activity; GO:0004030 aldehyde dehydrogenase [NAD(P)+] activity; GO:0004033 aldo-keto reductase (NADP) activity; GO:0008106 alcohol dehydrogenase (NADP+) activity; GO:0016491 oxidoreductase activity; GO:0016614 oxidoreductase activity, acting on CH-OH group of donors; GO…			C	KOG2456	Aldehyde dehydrogenase
P14854	Cytochrome c oxidase subunit 6B1 OS=Homo sapiens OX=9606 GN=COX6B1 PE=1 SV=2	COX6B1	0.802	0.0361714	Down	10.192	47.7	3	3	4	0.944	0.934	0.888	0.966	1.196	1.08	extracellular	K02267	COX6B; cytochrome c oxidase subunit 6b	map00190 Oxidative phosphorylation; map01100 Metabolic pathways; map04260 Cardiac muscle contraction; map04714 Thermogenesis; map04932 Non-alcoholic fatty liver disease (NAFLD); map05010 Alzheimer disease; map05012 Parkinson disease; map05016 Huntington disease	GO:0006091 generation of precursor metabolites and energy; GO:0006810 transport; GO:0006811 ion transport; GO:0006812 cation transport; GO:0008152 metabolic process; GO:0009987 cellular process; GO:0015672 monovalent inorganic cation transport; GO:0022900 electron transport chain; GO:0034220 ion transmembrane transport; GO:0044237 cellular metabolic process; GO:0051179 localization; GO:0051234 es…	GO:0005622 intracellular; GO:0005623 cell; GO:0005737 cytoplasm; GO:0005739 mitochondrion; GO:0005740 mitochondrial envelope; GO:0005743 mitochondrial inner membrane; GO:0005758 mitochondrial intermembrane space; GO:0016020 membrane; GO:0019866 organelle inner membrane; GO:0031090 organelle membrane; GO:0031966 mitochondrial membrane; GO:0031967 organelle envelope; GO:0031970 organelle envelope l…	GO:0003824 catalytic activity; GO:0004129 cytochrome-c oxidase activity; GO:0005215 transporter activity; GO:0008324 cation transmembrane transporter activity; GO:0009055 electron carrier activity; GO:0015002 heme-copper terminal oxidase activity; GO:0015075 ion transmembrane transporter activity; GO:0015077 monovalent inorganic cation transmembrane transporter activity; GO:0015078 hydrogen ion t…	PF02297	Cytochrome oxidase c subunit VIb	C	KOG3057	Cytochrome c oxidase, subunit VIb/COX12
P15428	15-hydroxyprostaglandin dehydrogenase [NAD(+)] OS=Homo sapiens OX=9606 GN=HPGD PE=1 SV=1	HPGD	0.804	0.0852571	Down	28.977	45.5	10	10	20	0.945	0.902	0.845	1.134	1.057	1.118	cytoplasm	K00069	HPGD; 15-hydroxyprostaglandin dehydrogenase (NAD) [EC:1.1.1.141]	map05202 Transcriptional misregulation in cancer	GO:0000003 reproduction; GO:0001568 blood vessel development; GO:0001655 urogenital system development; GO:0001676 long-chain fatty acid metabolic process; GO:0001822 kidney development; GO:0001944 vasculature development; GO:0002237 response to molecule of bacterial origin; GO:0006082 organic acid metabolic process; GO:0006629 lipid metabolic process; GO:0006631 fatty acid metabolic process; GO:…	GO:0005576 extracellular region; GO:0005615 extracellular space; GO:0005622 intracellular; GO:0005623 cell; GO:0005634 nucleus; GO:0005654 nucleoplasm; GO:0005737 cytoplasm; GO:0005829 cytosol; GO:0031974 membrane-enclosed lumen; GO:0031981 nuclear lumen; GO:0043226 organelle; GO:0043227 membrane-bounded organelle; GO:0043229 intracellular organelle; GO:0043231 intracellular membrane-bounded orga…	GO:0000166 nucleotide binding; GO:0003824 catalytic activity; GO:0004888 transmembrane signaling receptor activity; GO:0004930 G-protein coupled receptor activity; GO:0004953 icosanoid receptor activity; GO:0004954 prostanoid receptor activity; GO:0004955 prostaglandin receptor activity; GO:0004957 prostaglandin E receptor activity; GO:0005488 binding; GO:0005515 protein binding; GO:0016404 15-hy…	PF00106	short chain dehydrogenase	Q	KOG4169	15-hydroxyprostaglandin dehydrogenase and related dehydrogenases
P18621	60S ribosomal protein L17 OS=Homo sapiens OX=9606 GN=RPL17 PE=1 SV=3	RPL17	0.807	0.0210292	Down	21.397	37	7	7	15	0.796	1.029	0.978	0.716	1.294	1.194	cytoplasm	K02880	RP-L17e, RPL17; large subunit ribosomal protein L17e	map03010 Ribosome	GO:0000184 nuclear-transcribed mRNA catabolic process, nonsense-mediated decay; GO:0000956 nuclear-transcribed mRNA catabolic process; GO:0006139 nucleobase-containing compound metabolic process; GO:0006401 RNA catabolic process; GO:0006402 mRNA catabolic process; GO:0006412 translation; GO:0006413 translational initiation; GO:0006518 peptide metabolic process; GO:0006605 protein targeting; GO:00…	GO:0005622 intracellular; GO:0005623 cell; GO:0005737 cytoplasm; GO:0005829 cytosol; GO:0044424 intracellular part; GO:0044444 cytoplasmic part; GO:0044464 cell part;	GO:0003735 structural constituent of ribosome; GO:0005198 structural molecule activity;	PF00237	Ribosomal protein L22p/L17e	J	KOG3353	60S ribosomal protein L22
Q8N954	G patch domain-containing protein 11 OS=Homo sapiens OX=9606 GN=GPATCH11 PE=1 SV=4	GPATCH11	0.808	0.0586702	Down	33.277	13.3	2	2	2	1.203	0.821	0.876	1.014	0.976	1.132	nucleus					GO:0000775 chromosome, centromeric region; GO:0000776 kinetochore; GO:0005622 intracellular; GO:0005623 cell; GO:0005694 chromosome; GO:0032991 macromolecular complex; GO:0043226 organelle; GO:0043228 non-membrane-bounded organelle; GO:0043229 intracellular organelle; GO:0043232 intracellular non-membrane-bounded organelle; GO:0044422 organelle part; GO:0044424 intracellular part; GO:0044427 chro…		PF13821	Domain of unknown function (DUF4187)	A	KOG1994	Predicted RNA binding protein, contains G-patch and Zn-finger domains
O95671	Probable bifunctional dTTP/UTP pyrophosphatase/methyltransferase protein OS=Homo sapiens OX=9606 GN=ASMTL PE=1 SV=3	ASMTL	0.812	0.0948611	Down	68.856	20	9	9	9	0.85	0.867	0.929	1.088	1.144	1.072	mitochondria					GO:0005622 intracellular; GO:0005623 cell; GO:0005737 cytoplasm; GO:0005829 cytosol; GO:0044424 intracellular part; GO:0044444 cytoplasmic part; GO:0044464 cell part;		PF02545; PF00891	Maf-like protein; O-methyltransferase	D	KOG3178	Hydroxyindole-O-methyltransferase and related SAM-dependent methyltransferases
Q9Y3B8	Oligoribonuclease, mitochondrial OS=Homo sapiens OX=9606 GN=REXO2 PE=1 SV=3	REXO2	0.813	0.013916	Down	26.832	24.5	6	6	9	0.906	0.87	0.947	1.08	1.081	1.153	cytoplasm	K13288	orn, REX2, REXO2; oligoribonuclease [EC:3.1.-.-]	map03008 Ribosome biogenesis in eukaryotes	GO:0006139 nucleobase-containing compound metabolic process; GO:0006725 cellular aromatic compound metabolic process; GO:0006753 nucleoside phosphate metabolic process; GO:0006793 phosphorus metabolic process; GO:0006796 phosphate-containing compound metabolic process; GO:0006807 nitrogen compound metabolic process; GO:0008152 metabolic process; GO:0009117 nucleotide metabolic process; GO:0009987…	GO:0005622 intracellular; GO:0005623 cell; GO:0005634 nucleus; GO:0005730 nucleolus; GO:0005737 cytoplasm; GO:0005739 mitochondrion; GO:0005740 mitochondrial envelope; GO:0005758 mitochondrial intermembrane space; GO:0005759 mitochondrial matrix; GO:0005912 adherens junction; GO:0005924 cell-substrate adherens junction; GO:0005925 focal adhesion; GO:0030054 cell junction; GO:0030055 cell-substrat…	GO:0000175 3'-5'-exoribonuclease activity; GO:0003824 catalytic activity; GO:0004518 nuclease activity; GO:0004527 exonuclease activity; GO:0004532 exoribonuclease activity; GO:0004540 ribonuclease activity; GO:0008408 3'-5' exonuclease activity; GO:0016787 hydrolase activity; GO:0016788 hydrolase activity, acting on ester bonds; GO:0016796 exonuclease activity, active with either ribo- or deoxyr…			L	KOG3242	Oligoribonuclease (3'->5' exoribonuclease)
P05362	Intercellular adhesion molecule 1 OS=Homo sapiens OX=9606 GN=ICAM1 PE=1 SV=2	ICAM1	0.814	0.0425916	Down	57.825	6	3	3	3	0.822	0.854	0.922	1.188	1.082	1.1	extracellular	K06490	ICAM1, CD54; intercellular adhesion molecule 1	map04064 NF-kappa B signaling pathway; map04514 Cell adhesion molecules (CAMs); map04650 Natural killer cell mediated cytotoxicity; map04668 TNF signaling pathway; map04670 Leukocyte transendothelial migration; map04933 AGE-RAGE signaling pathway in diabetic complications; map05143 African trypanosomiasis; map05144 Malaria; map05150 Staphylococcus aureus infection; map05164 Influenza A; map05166 …	GO:0000003 reproduction; GO:0001101 response to acid chemical; GO:0001505 regulation of neurotransmitter levels; GO:0001541 ovarian follicle development; GO:0001666 response to hypoxia; GO:0001678 cellular glucose homeostasis; GO:0001775 cell activation; GO:0001885 endothelial cell development; GO:0001910 regulation of leukocyte mediated cytotoxicity; GO:0001932 regulation of protein phosphorylat…	GO:0005576 extracellular region; GO:0005615 extracellular space; GO:0005623 cell; GO:0005886 plasma membrane; GO:0005887 integral component of plasma membrane; GO:0009986 cell surface; GO:0016020 membrane; GO:0016021 integral component of membrane; GO:0031224 intrinsic component of membrane; GO:0031226 intrinsic component of plasma membrane; GO:0031982 vesicle; GO:0043226 organelle; GO:0043227 me…	GO:0004888 transmembrane signaling receptor activity; GO:0005102 receptor binding; GO:0005178 integrin binding; GO:0005488 binding; GO:0005515 protein binding; GO:0038023 signaling receptor activity; GO:0044877 macromolecular complex binding; GO:0050839 cell adhesion molecule binding; GO:0060089 molecular transducer activity;	PF03921	Intercellular adhesion molecule (ICAM), N-terminal domain
Q9BW30	Tubulin polymerization-promoting protein family member 3 OS=Homo sapiens OX=9606 GN=TPPP3 PE=1 SV=1	TPPP3	0.815	0.022558	Down	18.985	31.2	5	5	5	0.879	0.895	0.883	1.168	1.081	1.101	cytoplasm				GO:0000226 microtubule cytoskeleton organization; GO:0001578 microtubule bundle formation; GO:0006996 organelle organization; GO:0007010 cytoskeleton organization; GO:0007017 microtubule-based process; GO:0009987 cellular process; GO:0016043 cellular component organization; GO:0071840 cellular component organization or biogenesis;		GO:0005488 binding; GO:0005515 protein binding; GO:0008092 cytoskeletal protein binding; GO:0015631 tubulin binding;	PF05517	p25-alpha	Z	KOG4070	Putative signal transduction protein p25
O43761	Synaptogyrin-3 OS=Homo sapiens OX=9606 GN=SYNGR3 PE=1 SV=2	SYNGR3	0.817	0.000864962	Down	24.555	6.6	1	1	1	0.905	0.877	0.92	1.107	1.074	1.125	plasma membrane				GO:0006810 transport; GO:0006887 exocytosis; GO:0009987 cellular process; GO:0016192 vesicle-mediated transport; GO:0032409 regulation of transporter activity; GO:0032411 positive regulation of transporter activity; GO:0032879 regulation of localization; GO:0032940 secretion by cell; GO:0044093 positive regulation of molecular function; GO:0045055 regulated exocytosis; GO:0046903 secretion; GO:00…	GO:0005622 intracellular; GO:0005623 cell; GO:0005737 cytoplasm; GO:0008021 synaptic vesicle; GO:0012505 endomembrane system; GO:0012506 vesicle membrane; GO:0016020 membrane; GO:0016021 integral component of membrane; GO:0030133 transport vesicle; GO:0030658 transport vesicle membrane; GO:0030659 cytoplasmic vesicle membrane; GO:0030672 synaptic vesicle membrane; GO:0031090 organelle membrane; G…	GO:0005488 binding; GO:0005515 protein binding; GO:0019904 protein domain specific binding; GO:0042169 SH2 domain binding; GO:0047485 protein N-terminus binding;	PF01284	Membrane-associating domain	U	KOG4016	Synaptic vesicle protein Synaptogyrin involved in regulation of Ca2+-dependent exocytosis
Q8NI08	Nuclear receptor coactivator 7 OS=Homo sapiens OX=9606 GN=NCOA7 PE=1 SV=2	NCOA7	0.817	0.00173098	Down	106.16	7	6	6	6	0.875	0.888	0.924	1.102	1.085	1.133	nucleus				GO:0006355 regulation of transcription, DNA-templated; GO:0006357 regulation of transcription from RNA polymerase II promoter; GO:0009889 regulation of biosynthetic process; GO:0009891 positive regulation of biosynthetic process; GO:0009892 negative regulation of metabolic process; GO:0009893 positive regulation of metabolic process; GO:0010468 regulation of gene expression; GO:0010556 regulation…	GO:0005622 intracellular; GO:0005623 cell; GO:0044464 cell part;	GO:0003712 transcription cofactor activity; GO:0003713 transcription coactivator activity; GO:0005102 receptor binding; GO:0005488 binding; GO:0005515 protein binding; GO:0008134 transcription factor binding; GO:0030374 ligand-dependent nuclear receptor transcription coactivator activity; GO:0035257 nuclear hormone receptor binding; GO:0051427 hormone receptor binding;	PF01476; PF07534	LysM domain; TLD	K	KOG2372	Oxidation resistance protein
Q03169	Tumor necrosis factor alpha-induced protein 2 OS=Homo sapiens OX=9606 GN=TNFAIP2 PE=1 SV=2	TNFAIP2	0.818	0.00951459	Down	72.66	55.8	27	27	38	0.894	0.92	0.891	1.088	1.133	1.083	nucleus	K19989	TNFAIP2, EXOC3L3; tumor necrosis factor alpha-induced protein 2		GO:0006810 transport; GO:0006887 exocytosis; GO:0008104 protein localization; GO:0009987 cellular process; GO:0016192 vesicle-mediated transport; GO:0031503 protein complex localization; GO:0032940 secretion by cell; GO:0033036 macromolecule localization; GO:0034613 cellular protein localization; GO:0034629 cellular protein complex localization; GO:0046903 secretion; GO:0051179 localization; GO:0…	GO:0000145 exocyst; GO:0005576 extracellular region; GO:0005615 extracellular space; GO:0005622 intracellular; GO:0005623 cell; GO:0005737 cytoplasm; GO:0005938 cell cortex; GO:0032991 macromolecular complex; GO:0044421 extracellular region part; GO:0044424 intracellular part; GO:0044444 cytoplasmic part; GO:0044448 cell cortex part; GO:0044464 cell part; GO:0071944 cell periphery; GO:0099023 tet…	GO:0000149 SNARE binding; GO:0005488 binding; GO:0005515 protein binding;			U	KOG2286	Exocyst complex subunit SEC6
P28907	ADP-ribosyl cyclase/cyclic ADP-ribose hydrolase 1 OS=Homo sapiens OX=9606 GN=CD38 PE=1 SV=2	CD38	0.818	0.0319645	Down	34.328	36	10	10	11	0.884	0.882	0.938	1.082	1.102	1.121	cytoplasm	K01242	CD38; ADP-ribosyl cyclase 1 [EC:3.2.2.6 2.4.99.20]	map00760 Nicotinate and nicotinamide metabolism; map01100 Metabolic pathways; map04020 Calcium signaling pathway; map04640 Hematopoietic cell lineage; map04921 Oxytocin signaling pathway; map04970 Salivary secretion; map04972 Pancreatic secretion	GO:0000003 reproduction; GO:0001101 response to acid chemical; GO:0001558 regulation of cell growth; GO:0001666 response to hypoxia; GO:0002253 activation of immune response; GO:0002376 immune system process; GO:0002429 immune response-activating cell surface receptor signaling pathway; GO:0002682 regulation of immune system process; GO:0002684 positive regulation of immune system process; GO:000…	GO:0005622 intracellular; GO:0005623 cell; GO:0005634 nucleus; GO:0005737 cytoplasm; GO:0005783 endoplasmic reticulum; GO:0005789 endoplasmic reticulum membrane; GO:0005886 plasma membrane; GO:0009986 cell surface; GO:0012505 endomembrane system; GO:0012506 vesicle membrane; GO:0016020 membrane; GO:0016323 basolateral plasma membrane; GO:0030141 secretory granule; GO:0030659 cytoplasmic vesicle m…	GO:0003824 catalytic activity; GO:0003953 NAD+ nucleosidase activity; GO:0005488 binding; GO:0005515 protein binding; GO:0016787 hydrolase activity; GO:0016798 hydrolase activity, acting on glycosyl bonds; GO:0016799 hydrolase activity, hydrolyzing N-glycosyl compounds; GO:0016829 lyase activity; GO:0016849 phosphorus-oxygen lyase activity; GO:0042802 identical protein binding;	PF02267	ADP-ribosyl cyclase
P16104	Histone H2AX OS=Homo sapiens OX=9606 GN=H2AX PE=1 SV=2	H2AX	0.818	0.0337335	Down	15.144	23.8	6	4	11	0.913	0.948	0.958	0.96	1.133	1.2	nucleus	K11251	H2A; histone H2A	map04217 Necroptosis; map05034 Alcoholism; map05322 Systemic lupus erythematosus	GO:0000075 cell cycle checkpoint; GO:0000077 DNA damage checkpoint; GO:0000726 non-recombinational repair; GO:0006139 nucleobase-containing compound metabolic process; GO:0006259 DNA metabolic process; GO:0006281 DNA repair; GO:0006282 regulation of DNA repair; GO:0006302 double-strand break repair; GO:0006303 double-strand break repair via nonhomologous end joining; GO:0006323 DNA packaging; GO:…	GO:0000228 nuclear chromosome; GO:0000785 chromatin; GO:0000790 nuclear chromatin; GO:0005622 intracellular; GO:0005623 cell; GO:0005634 nucleus; GO:0005654 nucleoplasm; GO:0005694 chromosome; GO:0005813 centrosome; GO:0005815 microtubule organizing center; GO:0005856 cytoskeleton; GO:0015630 microtubule cytoskeleton; GO:0016604 nuclear body; GO:0016607 nuclear speck; GO:0031974 membrane-enclosed…	GO:0003676 nucleic acid binding; GO:0003677 DNA binding; GO:0005488 binding; GO:0005515 protein binding; GO:0019899 enzyme binding; GO:0042393 histone binding; GO:0097159 organic cyclic compound binding; GO:1901363 heterocyclic compound binding;	PF00125	Core histone H2A/H2B/H3/H4	B	KOG1756	Histone 2A
Q5SSJ5	Heterochromatin protein 1-binding protein 3 OS=Homo sapiens OX=9606 GN=HP1BP3 PE=1 SV=1	HP1BP3	0.82	0.0845079	Down	61.206	28.4	16	16	22	0.793	1.012	0.936	0.871	1.164	1.214	nucleus				GO:0001666 response to hypoxia; GO:0006325 chromatin organization; GO:0006355 regulation of transcription, DNA-templated; GO:0006950 response to stress; GO:0006996 organelle organization; GO:0009628 response to abiotic stimulus; GO:0009889 regulation of biosynthetic process; GO:0009987 cellular process; GO:0010468 regulation of gene expression; GO:0010556 regulation of macromolecule biosynthetic …	GO:0005622 intracellular; GO:0005623 cell; GO:0005634 nucleus; GO:0005654 nucleoplasm; GO:0005694 chromosome; GO:0016604 nuclear body; GO:0016607 nuclear speck; GO:0031974 membrane-enclosed lumen; GO:0031981 nuclear lumen; GO:0043226 organelle; GO:0043227 membrane-bounded organelle; GO:0043228 non-membrane-bounded organelle; GO:0043229 intracellular organelle; GO:0043231 intracellular membrane-bo…	GO:0003676 nucleic acid binding; GO:0003677 DNA binding; GO:0003682 chromatin binding; GO:0005488 binding; GO:0031491 nucleosome binding; GO:0044877 macromolecular complex binding; GO:0097159 organic cyclic compound binding; GO:1901363 heterocyclic compound binding;	PF00538	linker histone H1 and H5 family	B	KOG4012	Histone H1
Q9C0C7	Activating molecule in BECN1-regulated autophagy protein 1 OS=Homo sapiens OX=9606 GN=AMBRA1 PE=1 SV=2	AMBRA1	0.821	0.0258383	Down	142.51	2.3	2	2	2	1.031	0.852	0.859	1.172	1.057	1.027	nucleus	K17985	AMBRA1; activating molecule in BECN1-regulated autophagy protein 1	map04137 Mitophagy - animal; map04140 Autophagy - animal	GO:0000045 autophagosome assembly; GO:0000422 mitophagy; GO:0000423 macromitophagy; GO:0006914 autophagy; GO:0006950 response to stress; GO:0006996 organelle organization; GO:0007005 mitochondrion organization; GO:0007033 vacuole organization; GO:0007275 multicellular organism development; GO:0007399 nervous system development; GO:0008152 metabolic process; GO:0008285 negative regulation of cell …	GO:0005622 intracellular; GO:0005623 cell; GO:0005737 cytoplasm; GO:0005739 mitochondrion; GO:0005740 mitochondrial envelope; GO:0005741 mitochondrial outer membrane; GO:0005829 cytosol; GO:0005856 cytoskeleton; GO:0005929 cilium; GO:0005930 axoneme; GO:0016020 membrane; GO:0019867 outer membrane; GO:0030139 endocytic vesicle; GO:0031090 organelle membrane; GO:0031410 cytoplasmic vesicle; GO:0031…	GO:0005488 binding; GO:0005515 protein binding; GO:0019899 enzyme binding; GO:0031625 ubiquitin protein ligase binding; GO:0044389 ubiquitin-like protein ligase binding; GO:0051020 GTPase binding;			S	KOG0266	WD40 repeat-containing protein
P54652	Heat shock-related 70 kDa protein 2 OS=Homo sapiens OX=9606 GN=HSPA2 PE=1 SV=1	HSPA2	0.822	0.0438449	Down	70.02	54.6	32	21	94	0.93	0.886	0.912	1.104	1.045	1.144	cytoplasm	K03283	HSPA1s; heat shock 70kDa protein 1/2/6/8	map03040 Spliceosome; map04010 MAPK signaling pathway; map04141 Protein processing in endoplasmic reticulum; map04144 Endocytosis; map04213 Longevity regulating pathway - multiple species; map04612 Antigen processing and presentation; map04915 Estrogen signaling pathway; map05134 Legionellosis; map05145 Toxoplasmosis; map05162 Measles	GO:0000003 reproduction; GO:0000280 nuclear division; GO:0001932 regulation of protein phosphorylation; GO:0001934 positive regulation of protein phosphorylation; GO:0003006 developmental process involved in reproduction; GO:0006457 protein folding; GO:0006950 response to stress; GO:0006986 response to unfolded protein; GO:0006996 organelle organization; GO:0007049 cell cycle; GO:0007127 meiosis …	GO:0000228 nuclear chromosome; GO:0000793 condensed chromosome; GO:0000794 condensed nuclear chromosome; GO:0000795 synaptonemal complex; GO:0001673 male germ cell nucleus; GO:0005622 intracellular; GO:0005623 cell; GO:0005634 nucleus; GO:0005654 nucleoplasm; GO:0005694 chromosome; GO:0005737 cytoplasm; GO:0005819 spindle; GO:0005829 cytosol; GO:0005856 cytoskeleton; GO:0005886 plasma membrane; G…	GO:0005488 binding; GO:0005515 protein binding; GO:0008092 cytoskeletal protein binding; GO:0008289 lipid binding; GO:0019899 enzyme binding; GO:0019904 protein domain specific binding; GO:0048156 tau protein binding; GO:0051082 unfolded protein binding; GO:0051087 chaperone binding; GO:0051861 glycolipid binding; GO:0097367 carbohydrate derivative binding; GO:0097718 disordered domain specific b…			O	KOG0101	Molecular chaperones HSP70/HSC70, HSP70 superfamily
Q96QT6	PHD finger protein 12 OS=Homo sapiens OX=9606 GN=PHF12 PE=1 SV=2	PHF12	0.822	0.0464523	Down	109.7	1.3	1	1	1	1.026	1.058	0.797	0.881	1.246	1.002	nucleus				GO:0000122 negative regulation of transcription from RNA polymerase II promoter; GO:0006355 regulation of transcription, DNA-templated; GO:0006357 regulation of transcription from RNA polymerase II promoter; GO:0009889 regulation of biosynthetic process; GO:0009890 negative regulation of biosynthetic process; GO:0009892 negative regulation of metabolic process; GO:0010468 regulation of gene expre…	GO:0000118 histone deacetylase complex; GO:0000228 nuclear chromosome; GO:0000785 chromatin; GO:0000790 nuclear chromatin; GO:0005622 intracellular; GO:0005623 cell; GO:0005634 nucleus; GO:0005654 nucleoplasm; GO:0005694 chromosome; GO:0016580 Sin3 complex; GO:0017053 transcriptional repressor complex; GO:0031974 membrane-enclosed lumen; GO:0031981 nuclear lumen; GO:0032991 macromolecular complex…	GO:0000976 transcription regulatory region sequence-specific DNA binding; GO:0000977 RNA polymerase II regulatory region sequence-specific DNA binding; GO:0001012 RNA polymerase II regulatory region DNA binding; GO:0001067 regulatory region nucleic acid binding; GO:0001221 transcription cofactor binding; GO:0001222 transcription corepressor binding; GO:0003676 nucleic acid binding; GO:0003677 DNA…	PF00628	PHD-finger	K	KOG4299	PHD Zn-finger protein
Q9UBS9	SUN domain-containing ossification factor OS=Homo sapiens OX=9606 GN=SUCO PE=1 SV=1	SUCO	0.823	0.0326489	Down	139.43	1.1	1	1	1	0.892	0.872	0.94	1.102	1.084	1.117	plasma membrane				GO:0009889 regulation of biosynthetic process; GO:0009891 positive regulation of biosynthetic process; GO:0009893 positive regulation of metabolic process; GO:0010712 regulation of collagen metabolic process; GO:0010714 positive regulation of collagen metabolic process; GO:0019222 regulation of metabolic process; GO:0030278 regulation of ossification; GO:0032965 regulation of collagen biosyntheti…	GO:0005622 intracellular; GO:0005623 cell; GO:0005737 cytoplasm; GO:0005783 endoplasmic reticulum; GO:0005791 rough endoplasmic reticulum; GO:0012505 endomembrane system; GO:0016020 membrane; GO:0043226 organelle; GO:0043227 membrane-bounded organelle; GO:0043229 intracellular organelle; GO:0043231 intracellular membrane-bounded organelle; GO:0044424 intracellular part; GO:0044444 cytoplasmic par…				S	KOG1396	Uncharacterized conserved protein
P04179	Superoxide dismutase [Mn], mitochondrial OS=Homo sapiens OX=9606 GN=SOD2 PE=1 SV=3	SOD2	0.824	0.0334471	Down	24.75	54.1	9	9	24	0.94	0.901	0.898	1.09	1.119	1.064	mitochondria	K04564	SOD2; superoxide dismutase, Fe-Mn family [EC:1.15.1.1]	map04013 MAPK signaling pathway - fly; map04068 FoxO signaling pathway; map04146 Peroxisome; map04211 Longevity regulating pathway; map04212 Longevity regulating pathway - worm; map04213 Longevity regulating pathway - multiple species; map05016 Huntington disease	GO:0000302 response to reactive oxygen species; GO:0000303 response to superoxide; GO:0000305 response to oxygen radical; GO:0001101 response to acid chemical; GO:0001306 age-dependent response to oxidative stress; GO:0001315 age-dependent response to reactive oxygen species; GO:0001505 regulation of neurotransmitter levels; GO:0001666 response to hypoxia; GO:0001836 release of cytochrome c from …	GO:0005622 intracellular; GO:0005623 cell; GO:0005737 cytoplasm; GO:0005739 mitochondrion; GO:0005759 mitochondrial matrix; GO:0009295 nucleoid; GO:0031974 membrane-enclosed lumen; GO:0042645 mitochondrial nucleoid; GO:0043209 myelin sheath; GO:0043226 organelle; GO:0043227 membrane-bounded organelle; GO:0043228 non-membrane-bounded organelle; GO:0043229 intracellular organelle; GO:0043231 intrac…	GO:0003676 nucleic acid binding; GO:0003677 DNA binding; GO:0003824 catalytic activity; GO:0004784 superoxide dismutase activity; GO:0005488 binding; GO:0005515 protein binding; GO:0008144 drug binding; GO:0016209 antioxidant activity; GO:0016491 oxidoreductase activity; GO:0016721 oxidoreductase activity, acting on superoxide radicals as acceptor; GO:0019825 oxygen binding; GO:0019899 enzyme bin…	PF00081; PF02777	Iron/manganese superoxide dismutases, alpha-hairpin domain; Iron/manganese superoxide dismutases, C-terminal domain	C	KOG0876	Manganese superoxide dismutase
P29034	Protein S100-A2 OS=Homo sapiens OX=9606 GN=S100A2 PE=1 SV=3	S100A2	0.825	0.00514259	Down	11.117	17.3	2	2	2	0.98	0.795	0.949	1.176	0.96	1.154	extracellular	K23759			GO:0001667 ameboidal-type cell migration; GO:0006928 movement of cell or subcellular component; GO:0009987 cellular process; GO:0010631 epithelial cell migration; GO:0016477 cell migration; GO:0032501 multicellular organismal process; GO:0040011 locomotion; GO:0043542 endothelial cell migration; GO:0048870 cell motility; GO:0051179 localization; GO:0051674 localization of cell; GO:0090130 tissue …		GO:0005488 binding; GO:0005509 calcium ion binding; GO:0005515 protein binding; GO:0042802 identical protein binding; GO:0043167 ion binding; GO:0043169 cation binding; GO:0046872 metal ion binding;	PF01023	S-100/ICaBP type calcium binding domain
P47914	60S ribosomal protein L29 OS=Homo sapiens OX=9606 GN=RPL29 PE=1 SV=2	RPL29	0.825	0.0479976	Down	17.752	18.9	3	3	5	0.871	1.07	0.913	0.756	1.254	1.146	nucleus	K02905	RP-L29e, RPL29; large subunit ribosomal protein L29e	map03010 Ribosome	GO:0000003 reproduction; GO:0000184 nuclear-transcribed mRNA catabolic process, nonsense-mediated decay; GO:0000956 nuclear-transcribed mRNA catabolic process; GO:0002181 cytoplasmic translation; GO:0006139 nucleobase-containing compound metabolic process; GO:0006401 RNA catabolic process; GO:0006402 mRNA catabolic process; GO:0006412 translation; GO:0006413 translational initiation; GO:0006518 p…	GO:0005622 intracellular; GO:0005623 cell; GO:0005737 cytoplasm; GO:0005783 endoplasmic reticulum; GO:0005789 endoplasmic reticulum membrane; GO:0005791 rough endoplasmic reticulum; GO:0005829 cytosol; GO:0005840 ribosome; GO:0012505 endomembrane system; GO:0015934 large ribosomal subunit; GO:0016020 membrane; GO:0022625 cytosolic large ribosomal subunit; GO:0022626 cytosolic ribosome; GO:0030867…	GO:0003735 structural constituent of ribosome; GO:0005198 structural molecule activity; GO:0005488 binding; GO:0005539 glycosaminoglycan binding; GO:0008201 heparin binding; GO:0043167 ion binding; GO:0043168 anion binding; GO:0097367 carbohydrate derivative binding; GO:1901681 sulfur compound binding;			J	KOG3504	60S ribosomal protein L29
P17152	Transmembrane protein 11, mitochondrial OS=Homo sapiens OX=9606 GN=TMEM11 PE=1 SV=1	TMEM11	0.826	0.0179664	Down	21.541	17.2	3	3	4	0.944	0.933	0.865	1.088	1.144	1.033	plasma membrane				GO:0006996 organelle organization; GO:0007005 mitochondrion organization; GO:0009987 cellular process; GO:0016043 cellular component organization; GO:0071840 cellular component organization or biogenesis;	GO:0005622 intracellular; GO:0005623 cell; GO:0005737 cytoplasm; GO:0005739 mitochondrion; GO:0005740 mitochondrial envelope; GO:0005743 mitochondrial inner membrane; GO:0005886 plasma membrane; GO:0005887 integral component of plasma membrane; GO:0016020 membrane; GO:0016021 integral component of membrane; GO:0019866 organelle inner membrane; GO:0031090 organelle membrane; GO:0031224 intrinsic c…
Q9BX79	Receptor for retinol uptake STRA6 OS=Homo sapiens OX=9606 GN=STRA6 PE=1 SV=1	STRA6	0.826	0.0333662	Down	73.502	8.4	4	4	5	0.958	0.928	0.845	1.129	1.097	1.047	plasma membrane	K23088	STRA6; vitamin A receptor/transporter (stra6) family protein		GO:0000003 reproduction; GO:0001101 response to acid chemical; GO:0001523 retinoid metabolic process; GO:0001568 blood vessel development; GO:0001654 eye development; GO:0001655 urogenital system development; GO:0001822 kidney development; GO:0001944 vasculature development; GO:0003006 developmental process involved in reproduction; GO:0003008 system process; GO:0003170 heart valve development; G…	GO:0005623 cell; GO:0005886 plasma membrane; GO:0005887 integral component of plasma membrane; GO:0016020 membrane; GO:0016021 integral component of membrane; GO:0031224 intrinsic component of membrane; GO:0031226 intrinsic component of plasma membrane; GO:0032991 macromolecular complex; GO:0044425 membrane part; GO:0044459 plasma membrane part; GO:0044464 cell part; GO:0071944 cell periphery;	GO:0005215 transporter activity; GO:0005319 lipid transporter activity; GO:0015318 inorganic solute uptake transmembrane transporter activity; GO:0015665 alcohol transmembrane transporter activity; GO:0022857 transmembrane transporter activity; GO:0034632 retinol transporter activity; GO:0090482 vitamin transmembrane transporter activity; GO:1901618 organic hydroxy compound transmembrane transpor…
O95081	Arf-GAP domain and FG repeat-containing protein 2 OS=Homo sapiens OX=9606 GN=AGFG2 PE=1 SV=2	AGFG2	0.827	0.0145267	Down	48.962	17.9	7	7	7	1.023	0.801	0.958	1.148	0.978	1.146	nucleus							PF01412	Putative GTPase activating protein for Arf	T	KOG0702	Predicted GTPase-activating protein
Q01804	OTU domain-containing protein 4 OS=Homo sapiens OX=9606 GN=OTUD4 PE=1 SV=4	OTUD4	0.827	0.0188106	Down	124.04	8.3	6	6	7	0.951	0.982	0.896	0.983	1.172	1.098	nucleus	K13718	OTUD4; OTU domain-containing protein 4 [EC:3.4.19.12]		GO:0001959 regulation of cytokine-mediated signaling pathway; GO:0001960 negative regulation of cytokine-mediated signaling pathway; GO:0002682 regulation of immune system process; GO:0002683 negative regulation of immune system process; GO:0006464 cellular protein modification process; GO:0006508 proteolysis; GO:0006807 nitrogen compound metabolic process; GO:0008152 metabolic process; GO:000989…		GO:0003824 catalytic activity; GO:0004843 thiol-dependent ubiquitin-specific protease activity; GO:0005198 structural molecule activity; GO:0005488 binding; GO:0005515 protein binding; GO:0008233 peptidase activity; GO:0008234 cysteine-type peptidase activity; GO:0016787 hydrolase activity; GO:0019783 ubiquitin-like protein-specific protease activity; GO:0032947 protein complex scaffold; GO:00364…			OT	KOG2605	OTU (ovarian tumor)-like cysteine protease
P51608	Methyl-CpG-binding protein 2 OS=Homo sapiens OX=9606 GN=MECP2 PE=1 SV=1	MECP2	0.827	0.032491	Down	52.44	21.4	7	7	7	0.911	0.927	0.948	1.012	1.147	1.121	nucleus	K11588	MECP2; methyl CpG binding protein 2		GO:0000122 negative regulation of transcription from RNA polymerase II promoter; GO:0000226 microtubule cytoskeleton organization; GO:0000278 mitotic cell cycle; GO:0001558 regulation of cell growth; GO:0001662 behavioral fear response; GO:0001666 response to hypoxia; GO:0001964 startle response; GO:0001976 neurological system process involved in regulation of systemic arterial blood pressure; GO…	GO:0000228 nuclear chromosome; GO:0000785 chromatin; GO:0000790 nuclear chromatin; GO:0000792 heterochromatin; GO:0005622 intracellular; GO:0005623 cell; GO:0005634 nucleus; GO:0005694 chromosome; GO:0005737 cytoplasm; GO:0005829 cytosol; GO:0031974 membrane-enclosed lumen; GO:0031981 nuclear lumen; GO:0032991 macromolecular complex; GO:0043226 organelle; GO:0043227 membrane-bounded organelle; GO…	GO:0000166 nucleotide binding; GO:0000217 DNA secondary structure binding; GO:0000400 four-way junction DNA binding; GO:0000981 RNA polymerase II transcription factor activity, sequence-specific DNA binding; GO:0000982 transcription factor activity, RNA polymerase II core promoter proximal region sequence-specific binding; GO:0001078 transcriptional repressor activity, RNA polymerase II core prom…	PF01429	Methyl-CpG binding domain	K	KOG4161	Methyl-CpG binding transcription regulators
Q7LBR1	Charged multivesicular body protein 1b OS=Homo sapiens OX=9606 GN=CHMP1B PE=1 SV=1	CHMP1B	0.828	0.0503552	Down	22.109	4.5	1	1	1	0.924	0.955	0.822	1.163	1.113	1.029	nucleus	K12197	CHMP1, VPS46, DID2; charged multivesicular body protein 1	map04144 Endocytosis; map04217 Necroptosis	GO:0000070 mitotic sister chromatid segregation; GO:0000278 mitotic cell cycle; GO:0000280 nuclear division; GO:0000819 sister chromatid segregation; GO:0000920 cell separation after cytokinesis; GO:0006996 organelle organization; GO:0006997 nucleus organization; GO:0007032 endosome organization; GO:0007049 cell cycle; GO:0007059 chromosome segregation; GO:0007080 mitotic metaphase plate congress…	GO:0000815 ESCRT III complex; GO:0005622 intracellular; GO:0005623 cell; GO:0005634 nucleus; GO:0005737 cytoplasm; GO:0005768 endosome; GO:0010008 endosome membrane; GO:0012505 endomembrane system; GO:0016020 membrane; GO:0030117 membrane coat; GO:0030496 midbody; GO:0031090 organelle membrane; GO:0031410 cytoplasmic vesicle; GO:0031982 vesicle; GO:0032991 macromolecular complex; GO:0036452 ESCRT…	GO:0005488 binding; GO:0005515 protein binding; GO:0019904 protein domain specific binding; GO:0042802 identical protein binding;			U	KOG3232	Vacuolar assembly/sorting protein DID2
Q9NVM6	DnaJ homolog subfamily C member 17 OS=Homo sapiens OX=9606 GN=DNAJC17 PE=1 SV=1	DNAJC17	0.828	0.096443	Down	34.687	9.2	2	2	2	0.835	0.893	0.904	1.196	1.009	1.171	cytoplasm	K09537	DNAJC17; DnaJ homolog subfamily C member 17		GO:0000122 negative regulation of transcription from RNA polymerase II promoter; GO:0006355 regulation of transcription, DNA-templated; GO:0006357 regulation of transcription from RNA polymerase II promoter; GO:0006810 transport; GO:0009889 regulation of biosynthetic process; GO:0009890 negative regulation of biosynthetic process; GO:0009892 negative regulation of metabolic process; GO:0010468 re…	GO:0005622 intracellular; GO:0005623 cell; GO:0005634 nucleus; GO:0005737 cytoplasm; GO:0043226 organelle; GO:0043227 membrane-bounded organelle; GO:0043229 intracellular organelle; GO:0043231 intracellular membrane-bounded organelle; GO:0044424 intracellular part; GO:0044464 cell part;		PF00226; PF00076	DnaJ domain; RNA recognition motif. (a.k.a. RRM, RBD, or RNP domain)	K	KOG0691	Molecular chaperone (DnaJ superfamily)
Q9Y5K8	V-type proton ATPase subunit D OS=Homo sapiens OX=9606 GN=ATP6V1D PE=1 SV=1	ATP6V1D	0.828	0.0990633	Down	28.262	13.4	3	3	3	0.807	0.893	0.984	1.046	1.16	1.111	cytoplasm	K02149	ATPeV1D, ATP6M; V-type H+-transporting ATPase subunit D	map00190 Oxidative phosphorylation; map01100 Metabolic pathways; map04145 Phagosome; map04150 mTOR signaling pathway; map04721 Synaptic vesicle cycle; map04966 Collecting duct acid secretion; map05110 Vibrio cholerae infection; map05120 Epithelial cell signaling in Helicobacter pylori infection; map05165 Human papillomavirus infection; map05323 Rheumatoid arthritis	GO:0000041 transition metal ion transport; GO:0001775 cell activation; GO:0002252 immune effector process; GO:0002263 cell activation involved in immune response; GO:0002274 myeloid leukocyte activation; GO:0002275 myeloid cell activation involved in immune response; GO:0002283 neutrophil activation involved in immune response; GO:0002366 leukocyte activation involved in immune response; GO:00023…	GO:0005622 intracellular; GO:0005623 cell; GO:0005737 cytoplasm; GO:0005829 cytosol; GO:0005886 plasma membrane; GO:0012505 endomembrane system; GO:0012506 vesicle membrane; GO:0016020 membrane; GO:0016469 proton-transporting two-sector ATPase complex; GO:0030141 secretory granule; GO:0030659 cytoplasmic vesicle membrane; GO:0030667 secretory granule membrane; GO:0031090 organelle membrane; GO:00…				C	KOG1647	Vacuolar H+-ATPase V1 sector, subunit D
A2A2Y4	FERM domain-containing protein 3 OS=Homo sapiens OX=9606 GN=FRMD3 PE=1 SV=1	FRMD3	0.832	0.0866886	Down	68.771	3.9	2	2	2	0.898	0.939	0.883	1.081	1.202	1	mitochondria				GO:0006996 organelle organization; GO:0007010 cytoskeleton organization; GO:0009987 cellular process; GO:0016043 cellular component organization; GO:0030029 actin filament-based process; GO:0030036 actin cytoskeleton organization; GO:0031032 actomyosin structure organization; GO:0071840 cellular component organization or biogenesis;	GO:0005622 intracellular; GO:0005623 cell; GO:0005856 cytoskeleton; GO:0043226 organelle; GO:0043228 non-membrane-bounded organelle; GO:0043229 intracellular organelle; GO:0043232 intracellular non-membrane-bounded organelle; GO:0044424 intracellular part; GO:0044464 cell part;	GO:0005198 structural molecule activity; GO:0005200 structural constituent of cytoskeleton;	PF09379; PF00373; PF09380	FERM N-terminal domain ; FERM central domain; FERM C-terminal PH-like domain	S	KOG3530	FERM domain protein EHM2
P62304	Small nuclear ribonucleoprotein E OS=Homo sapiens OX=9606 GN=SNRPE PE=1 SV=1	SNRPE	0.833	0.0279958	Down	10.803	25	2	2	6	0.96	0.918	0.895	1.031	1.124	1.053	mitochondria	K11097	SNRPE, SME; small nuclear ribonucleoprotein E	map03040 Spliceosome	GO:0000245 spliceosomal complex assembly; GO:0000375 RNA splicing, via transesterification reactions; GO:0000377 RNA splicing, via transesterification reactions with bulged adenosine as nucleophile; GO:0000387 spliceosomal snRNP assembly; GO:0000398 mRNA splicing, via spliceosome; GO:0006139 nucleobase-containing compound metabolic process; GO:0006351 transcription, DNA-templated; GO:0006353 DNA-…	GO:0005622 intracellular; GO:0005623 cell; GO:0005634 nucleus; GO:0005654 nucleoplasm; GO:0005681 spliceosomal complex; GO:0005682 U5 snRNP; GO:0005683 U7 snRNP; GO:0005684 U2-type spliceosomal complex; GO:0005685 U1 snRNP; GO:0005686 U2 snRNP; GO:0005687 U4 snRNP; GO:0005689 U12-type spliceosomal complex; GO:0005697 telomerase holoenzyme complex; GO:0005737 cytoplasm; GO:0005829 cytosol; GO:0030…	GO:0005488 binding; GO:0043021 ribonucleoprotein complex binding; GO:0044877 macromolecular complex binding; GO:0070990 snRNP binding; GO:1990446 U1 snRNP binding;	PF01423	LSM domain	A	KOG1774	Small nuclear ribonucleoprotein E
P38571	Lysosomal acid lipase/cholesteryl ester hydrolase OS=Homo sapiens OX=9606 GN=LIPA PE=1 SV=2	LIPA	1.204	0.0146885	Up	45.418	13.3	5	5	7	1.12	1.064	1.103	0.912	0.893	0.907	extracellular	K01052	LIPA; lysosomal acid lipase/cholesteryl ester hydrolase [EC:3.1.1.13]	map00100 Steroid biosynthesis; map04142 Lysosome; map04979 Cholesterol metabolism	GO:0000902 cell morphogenesis; GO:0001816 cytokine production; GO:0001894 tissue homeostasis; GO:0006082 organic acid metabolic process; GO:0006629 lipid metabolic process; GO:0006631 fatty acid metabolic process; GO:0006950 response to stress; GO:0006952 defense response; GO:0006954 inflammatory response; GO:0007275 multicellular organism development; GO:0008152 metabolic process; GO:0008202 ste…	GO:0000323 lytic vacuole; GO:0001650 fibrillar center; GO:0005622 intracellular; GO:0005623 cell; GO:0005634 nucleus; GO:0005730 nucleolus; GO:0005737 cytoplasm; GO:0005764 lysosome; GO:0005773 vacuole; GO:0005775 vacuolar lumen; GO:0031974 membrane-enclosed lumen; GO:0031981 nuclear lumen; GO:0043202 lysosomal lumen; GO:0043226 organelle; GO:0043227 membrane-bounded organelle; GO:0043228 non-mem…	GO:0003824 catalytic activity; GO:0004771 sterol esterase activity; GO:0016298 lipase activity; GO:0016787 hydrolase activity; GO:0016788 hydrolase activity, acting on ester bonds; GO:0052689 carboxylic ester hydrolase activity;	PF00561	alpha/beta hydrolase fold	I	KOG2624	Triglyceride lipase-cholesterol esterase
O14879	Interferon-induced protein with tetratricopeptide repeats 3 OS=Homo sapiens OX=9606 GN=IFIT3 PE=1 SV=1	IFIT3	1.205	0.034035	Up	55.984	39	12	12	14	0.5	1.324	1.333	0.543	1.126	1.08	cytoplasm				GO:0002252 immune effector process; GO:0002376 immune system process; GO:0006950 response to stress; GO:0006952 defense response; GO:0006955 immune response; GO:0007154 cell communication; GO:0007165 signal transduction; GO:0007166 cell surface receptor signaling pathway; GO:0008285 negative regulation of cell proliferation; GO:0009605 response to external stimulus; GO:0009607 response to biotic …	GO:0005622 intracellular; GO:0005623 cell; GO:0005737 cytoplasm; GO:0005739 mitochondrion; GO:0005829 cytosol; GO:0043226 organelle; GO:0043227 membrane-bounded organelle; GO:0043229 intracellular organelle; GO:0043231 intracellular membrane-bounded organelle; GO:0044424 intracellular part; GO:0044444 cytoplasmic part; GO:0044464 cell part;	GO:0005488 binding; GO:0005515 protein binding; GO:0042802 identical protein binding;			S	KOG1124	FOG: TPR repeat
P35914	Hydroxymethylglutaryl-CoA lyase, mitochondrial OS=Homo sapiens OX=9606 GN=HMGCL PE=1 SV=2	HMGCL	1.206	0.0914665	Up	34.36	22.2	6	6	7	0.954	1.076	1.163	0.94	0.954	0.906	mitochondria	K01640	E4.1.3.4, HMGCL, hmgL; hydroxymethylglutaryl-CoA lyase [EC:4.1.3.4]	map00072 Synthesis and degradation of ketone bodies; map00280 Valine, leucine and isoleucine degradation; map00650 Butanoate metabolism; map01100 Metabolic pathways; map04146 Peroxisome	GO:0001101 response to acid chemical; GO:0001889 liver development; GO:0006082 organic acid metabolic process; GO:0006091 generation of precursor metabolites and energy; GO:0006139 nucleobase-containing compound metabolic process; GO:0006163 purine nucleotide metabolic process; GO:0006520 cellular amino acid metabolic process; GO:0006551 leucine metabolic process; GO:0006552 leucine catabolic pro…	GO:0005622 intracellular; GO:0005623 cell; GO:0005737 cytoplasm; GO:0005739 mitochondrion; GO:0005759 mitochondrial matrix; GO:0005777 peroxisome; GO:0005782 peroxisomal matrix; GO:0005829 cytosol; GO:0031907 microbody lumen; GO:0031974 membrane-enclosed lumen; GO:0042579 microbody; GO:0043226 organelle; GO:0043227 membrane-bounded organelle; GO:0043229 intracellular organelle; GO:0043231 intrace…	GO:0000062 fatty-acyl-CoA binding; GO:0000166 nucleotide binding; GO:0000287 magnesium ion binding; GO:0003824 catalytic activity; GO:0004419 hydroxymethylglutaryl-CoA lyase activity; GO:0005102 receptor binding; GO:0005488 binding; GO:0005515 protein binding; GO:0016829 lyase activity; GO:0016830 carbon-carbon lyase activity; GO:0016833 oxo-acid-lyase activity; GO:0017076 purine nucleotide bindi…	PF00682	HMGL-like	C	KOG2368	Hydroxymethylglutaryl-CoA lyase
Q15075	Early endosome antigen 1 OS=Homo sapiens OX=9606 GN=EEA1 PE=1 SV=2	EEA1	1.207	0.0656139	Up	162.46	19	24	24	27	1.07	1.053	1.151	0.956	0.834	1	nucleus	K12478	EEA1; early endosome antigen 1	map04144 Endocytosis; map04145 Phagosome; map05152 Tuberculosis	GO:0006810 transport; GO:0006897 endocytosis; GO:0006906 vesicle fusion; GO:0006996 organelle organization; GO:0009987 cellular process; GO:0016032 viral process; GO:0016043 cellular component organization; GO:0016050 vesicle organization; GO:0016189 synaptic vesicle to endosome fusion; GO:0016192 vesicle-mediated transport; GO:0016197 endosomal transport; GO:0016482 cytosolic transport; GO:00190…	GO:0005622 intracellular; GO:0005623 cell; GO:0005737 cytoplasm; GO:0005768 endosome; GO:0005769 early endosome; GO:0005829 cytosol; GO:0005886 plasma membrane; GO:0005969 serine-pyruvate aminotransferase complex; GO:0010008 endosome membrane; GO:0012505 endomembrane system; GO:0016020 membrane; GO:0019897 extrinsic component of plasma membrane; GO:0019898 extrinsic component of membrane; GO:0030…	GO:0005488 binding; GO:0005515 protein binding; GO:0005516 calmodulin binding; GO:0005543 phospholipid binding; GO:0005545 1-phosphatidylinositol binding; GO:0008270 zinc ion binding; GO:0008289 lipid binding; GO:0030742 GTP-dependent protein binding; GO:0035091 phosphatidylinositol binding; GO:0042802 identical protein binding; GO:0042803 protein homodimerization activity; GO:0043167 ion binding…	PF01363	FYVE zinc finger
P31146	Coronin-1A OS=Homo sapiens OX=9606 GN=CORO1A PE=1 SV=4	CORO1A	1.208	0.0333513	Up	51.026	3.5	1	1	1	1.077	1.126	1.009	1.016	0.954	0.816	mitochondria	K13882	CORO1A; coronin-1A	map04145 Phagosome; map05152 Tuberculosis	GO:0001775 cell activation; GO:0001776 leukocyte homeostasis; GO:0001845 phagolysosome assembly; GO:0001894 tissue homeostasis; GO:0001906 cell killing; GO:0001909 leukocyte mediated cytotoxicity; GO:0002228 natural killer cell mediated immunity; GO:0002252 immune effector process; GO:0002260 lymphocyte homeostasis; GO:0002263 cell activation involved in immune response; GO:0002285 lymphocyte act…	GO:0001772 immunological synapse; GO:0001891 phagocytic cup; GO:0005622 intracellular; GO:0005623 cell; GO:0005737 cytoplasm; GO:0005768 endosome; GO:0005769 early endosome; GO:0005856 cytoskeleton; GO:0005884 actin filament; GO:0005886 plasma membrane; GO:0005911 cell-cell junction; GO:0005938 cell cortex; GO:0012505 endomembrane system; GO:0015629 actin cytoskeleton; GO:0016020 membrane; GO:003…	GO:0003779 actin binding; GO:0003785 actin monomer binding; GO:0005488 binding; GO:0005515 protein binding; GO:0008022 protein C-terminus binding; GO:0008092 cytoskeletal protein binding; GO:0017022 myosin binding; GO:0032036 myosin heavy chain binding; GO:0042802 identical protein binding; GO:0042803 protein homodimerization activity; GO:0043548 phosphatidylinositol 3-kinase binding; GO:0044877 …	PF08953; PF08954	Domain of unknown function (DUF1899); Domain of unknown function (DUF1900)	Z	KOG0303	Actin-binding protein Coronin, contains WD40 repeats
Q9Y6Y0	Influenza virus NS1A-binding protein OS=Homo sapiens OX=9606 GN=IVNS1ABP PE=1 SV=3	IVNS1ABP	1.208	0.0931097	Up	71.729	10.7	5	5	6	1.039	1.072	1.084	1.008	0.95	0.842	plasma membrane	K15046	IVNS1ABP, NS1BP; influenza virus NS1A-binding protein		GO:0006139 nucleobase-containing compound metabolic process; GO:0006351 transcription, DNA-templated; GO:0006383 transcription from RNA polymerase III promoter; GO:0006396 RNA processing; GO:0006725 cellular aromatic compound metabolic process; GO:0006807 nitrogen compound metabolic process; GO:0008152 metabolic process; GO:0008380 RNA splicing; GO:0009058 biosynthetic process; GO:0009059 macromo…	GO:0005622 intracellular; GO:0005623 cell; GO:0005634 nucleus; GO:0005667 transcription factor complex; GO:0005681 spliceosomal complex; GO:0005737 cytoplasm; GO:0005829 cytosol; GO:0032991 macromolecular complex; GO:0043226 organelle; GO:0043227 membrane-bounded organelle; GO:0043229 intracellular organelle; GO:0043231 intracellular membrane-bounded organelle; GO:0044422 organelle part; GO:00444…		PF00651; PF07707	BTB/POZ domain; BTB And C-terminal Kelch	K	KOG4441	Proteins containing BTB/POZ and Kelch domains, involved in regulatory/signal transduction processes
Q9H2C0	Gigaxonin OS=Homo sapiens OX=9606 GN=GAN PE=1 SV=1	GAN	1.21	0.0706815	Up	67.638	6.4	3	3	3	1.056	1.052	1.078	1.053	0.828	0.937	cytoplasm	K10453	KLHL16, GAN; kelch-like protein 16 (gigaxonin)		GO:0006464 cellular protein modification process; GO:0006807 nitrogen compound metabolic process; GO:0006996 organelle organization; GO:0007010 cytoskeleton organization; GO:0008152 metabolic process; GO:0009987 cellular process; GO:0016043 cellular component organization; GO:0016567 protein ubiquitination; GO:0019538 protein metabolic process; GO:0032446 protein modification by small protein con…	GO:0000151 ubiquitin ligase complex; GO:0005622 intracellular; GO:0005623 cell; GO:0005737 cytoplasm; GO:0005829 cytosol; GO:0005856 cytoskeleton; GO:0031461 cullin-RING ubiquitin ligase complex; GO:0031463 Cul3-RING ubiquitin ligase complex; GO:0032991 macromolecular complex; GO:0043226 organelle; GO:0043228 non-membrane-bounded organelle; GO:0043229 intracellular organelle; GO:0043232 intracell…		PF00651; PF07707	BTB/POZ domain; BTB And C-terminal Kelch	T	KOG4441	Proteins containing BTB/POZ and Kelch domains, involved in regulatory/signal transduction processes
P62745	Rho-related GTP-binding protein RhoB OS=Homo sapiens OX=9606 GN=RHOB PE=1 SV=1	RHOB	1.215	0.00116396	Up	22.123	32.1	5	3	10	1.16	1.051	1.052	1.009	0.866	0.865	cytoplasm	K07856	RHOB; Ras homolog gene family, member B		GO:0000278 mitotic cell cycle; GO:0000281 mitotic cytokinesis; GO:0000302 response to reactive oxygen species; GO:0000910 cytokinesis; GO:0002009 morphogenesis of an epithelium; GO:0003158 endothelium development; GO:0003159 morphogenesis of an endothelium; GO:0006810 transport; GO:0006886 intracellular protein transport; GO:0006915 apoptotic process; GO:0006950 response to stress; GO:0006979 res…	GO:0005622 intracellular; GO:0005623 cell; GO:0005634 nucleus; GO:0005737 cytoplasm; GO:0005768 endosome; GO:0005769 early endosome; GO:0005770 late endosome; GO:0005829 cytosol; GO:0005886 plasma membrane; GO:0010008 endosome membrane; GO:0012505 endomembrane system; GO:0016020 membrane; GO:0031090 organelle membrane; GO:0031410 cytoplasmic vesicle; GO:0031902 late endosome membrane; GO:0031982 …	GO:0000166 nucleotide binding; GO:0001882 nucleoside binding; GO:0001883 purine nucleoside binding; GO:0003824 catalytic activity; GO:0003924 GTPase activity; GO:0005488 binding; GO:0005525 GTP binding; GO:0016462 pyrophosphatase activity; GO:0016787 hydrolase activity; GO:0016817 hydrolase activity, acting on acid anhydrides; GO:0016818 hydrolase activity, acting on acid anhydrides, in phosphoru…	PF00071	Ras family	U	KOG0393	Ras-related small GTPase, Rho type
Q9Y2R9	28S ribosomal protein S7, mitochondrial OS=Homo sapiens OX=9606 GN=MRPS7 PE=1 SV=2	MRPS7	1.215	0.00989775	Up	28.134	36.4	7	7	10	1.013	1.102	1.076	0.982	0.901	0.892	mitochondria	K02992	RP-S7, MRPS7, rpsG; small subunit ribosomal protein S7	map03010 Ribosome	GO:0000028 ribosomal small subunit assembly; GO:0006412 translation; GO:0006414 translational elongation; GO:0006415 translational termination; GO:0006518 peptide metabolic process; GO:0006807 nitrogen compound metabolic process; GO:0006996 organelle organization; GO:0008152 metabolic process; GO:0009058 biosynthetic process; GO:0009059 macromolecule biosynthetic process; GO:0009987 cellular proc…	GO:0000313 organellar ribosome; GO:0000314 organellar small ribosomal subunit; GO:0005622 intracellular; GO:0005623 cell; GO:0005737 cytoplasm; GO:0005739 mitochondrion; GO:0005740 mitochondrial envelope; GO:0005743 mitochondrial inner membrane; GO:0005759 mitochondrial matrix; GO:0005761 mitochondrial ribosome; GO:0005763 mitochondrial small ribosomal subunit; GO:0005840 ribosome; GO:0015935 sma…	GO:0003676 nucleic acid binding; GO:0003723 RNA binding; GO:0003729 mRNA binding; GO:0003735 structural constituent of ribosome; GO:0005198 structural molecule activity; GO:0005488 binding; GO:0019843 rRNA binding; GO:0097159 organic cyclic compound binding; GO:1901363 heterocyclic compound binding;	PF00177	Ribosomal protein S7p/S5e	J	KOG3291	Ribosomal protein S7
Q9HB58	Sp110 nuclear body protein OS=Homo sapiens OX=9606 GN=SP110 PE=1 SV=5	SP110	1.215	0.0453945	Up	78.395	1.7	1	1	1	1.011	1.159	1.11	0.853	0.924	0.944	nucleus				GO:0006355 regulation of transcription, DNA-templated; GO:0006357 regulation of transcription from RNA polymerase II promoter; GO:0009605 response to external stimulus; GO:0009607 response to biotic stimulus; GO:0009617 response to bacterium; GO:0009889 regulation of biosynthetic process; GO:0010468 regulation of gene expression; GO:0010556 regulation of macromolecule biosynthetic process; GO:001…	GO:0005622 intracellular; GO:0005623 cell; GO:0005634 nucleus; GO:0043226 organelle; GO:0043227 membrane-bounded organelle; GO:0043229 intracellular organelle; GO:0043231 intracellular membrane-bounded organelle; GO:0044424 intracellular part; GO:0044464 cell part;	GO:0000981 RNA polymerase II transcription factor activity, sequence-specific DNA binding; GO:0003676 nucleic acid binding; GO:0003677 DNA binding; GO:0003700 transcription factor activity, sequence-specific DNA binding; GO:0005488 binding; GO:0097159 organic cyclic compound binding; GO:1901363 heterocyclic compound binding;	PF03172	Sp100 domain	K	KOG2177	Predicted E3 ubiquitin ligase
Q6PCE3	Glucose 1,6-bisphosphate synthase OS=Homo sapiens OX=9606 GN=PGM2L1 PE=1 SV=3	PGM2L1	1.216	0.000581741	Up	70.441	31	18	18	23	1.164	1.056	1.098	0.899	0.869	0.903	cytoplasm	K11809	PGM2L1; glucose-1,6-bisphosphate synthase [EC:2.7.1.106]	map00500 Starch and sucrose metabolism; map01100 Metabolic pathways	GO:0000271 polysaccharide biosynthetic process; GO:0000272 polysaccharide catabolic process; GO:0005975 carbohydrate metabolic process; GO:0005976 polysaccharide metabolic process; GO:0005977 glycogen metabolic process; GO:0005978 glycogen biosynthetic process; GO:0005980 glycogen catabolic process; GO:0005996 monosaccharide metabolic process; GO:0006006 glucose metabolic process; GO:0006007 gluc…	GO:0005622 intracellular; GO:0005623 cell; GO:0005737 cytoplasm; GO:0005829 cytosol; GO:0044424 intracellular part; GO:0044444 cytoplasmic part; GO:0044464 cell part;	GO:0003824 catalytic activity; GO:0004614 phosphoglucomutase activity; GO:0016301 kinase activity; GO:0016740 transferase activity; GO:0016772 transferase activity, transferring phosphorus-containing groups; GO:0016773 phosphotransferase activity, alcohol group as acceptor; GO:0016853 isomerase activity; GO:0016866 intramolecular transferase activity; GO:0016868 intramolecular transferase activit…	PF02878; PF02879; PF02880	Phosphoglucomutase/phosphomannomutase, alpha/beta/alpha domain I; Phosphoglucomutase/phosphomannomutase, alpha/beta/alpha domain II; Phosphoglucomutase/phosphomannomutase, alpha/beta/alpha domain III	G	KOG1220	Phosphoglucomutase/phosphomannomutase
Q07020	60S ribosomal protein L18 OS=Homo sapiens OX=9606 GN=RPL18 PE=1 SV=2	RPL18	1.22	0.0811434	Up	21.634	30.9	5	5	14	0.896	1.158	1.249	0.723	1.007	0.968	cytoplasm	K02883	RP-L18e, RPL18; large subunit ribosomal protein L18e	map03010 Ribosome	GO:0000184 nuclear-transcribed mRNA catabolic process, nonsense-mediated decay; GO:0000956 nuclear-transcribed mRNA catabolic process; GO:0002181 cytoplasmic translation; GO:0006139 nucleobase-containing compound metabolic process; GO:0006401 RNA catabolic process; GO:0006402 mRNA catabolic process; GO:0006412 translation; GO:0006413 translational initiation; GO:0006518 peptide metabolic process;…	GO:0005622 intracellular; GO:0005623 cell; GO:0005634 nucleus; GO:0005730 nucleolus; GO:0005737 cytoplasm; GO:0005783 endoplasmic reticulum; GO:0005829 cytosol; GO:0005840 ribosome; GO:0005844 polysome; GO:0012505 endomembrane system; GO:0015934 large ribosomal subunit; GO:0022625 cytosolic large ribosomal subunit; GO:0022626 cytosolic ribosome; GO:0031974 membrane-enclosed lumen; GO:0031981 nucl…	GO:0003676 nucleic acid binding; GO:0003723 RNA binding; GO:0003735 structural constituent of ribosome; GO:0005198 structural molecule activity; GO:0005488 binding; GO:0097159 organic cyclic compound binding; GO:1901363 heterocyclic compound binding;			J	KOG1714	60s ribosomal protein L18
Q9UM00	Calcium load-activated calcium channel OS=Homo sapiens OX=9606 GN=TMCO1 PE=1 SV=2	TMCO1	1.224	0.0993647	Up	27.079	19.7	5	5	6	1.026	1.098	1.072	0.919	0.838	0.942	mitochondria	K21891	TMCO1; calcium load-activated calcium channel		GO:0006810 transport; GO:0006811 ion transport; GO:0006812 cation transport; GO:0006816 calcium ion transport; GO:0006873 cellular ion homeostasis; GO:0006874 cellular calcium ion homeostasis; GO:0006875 cellular metal ion homeostasis; GO:0006950 response to stress; GO:0006983 ER overload response; GO:0006984 ER-nucleus signaling pathway; GO:0007154 cell communication; GO:0007165 signal transduct…	GO:0005622 intracellular; GO:0005623 cell; GO:0005737 cytoplasm; GO:0005783 endoplasmic reticulum; GO:0005789 endoplasmic reticulum membrane; GO:0012505 endomembrane system; GO:0016020 membrane; GO:0016021 integral component of membrane; GO:0030176 integral component of endoplasmic reticulum membrane; GO:0031224 intrinsic component of membrane; GO:0031227 intrinsic component of endoplasmic reticu…	GO:0005215 transporter activity; GO:0005216 ion channel activity; GO:0005261 cation channel activity; GO:0005262 calcium channel activity; GO:0008324 cation transmembrane transporter activity; GO:0015075 ion transmembrane transporter activity; GO:0015085 calcium ion transmembrane transporter activity; GO:0015267 channel activity; GO:0015318 inorganic solute uptake transmembrane transporter activi…			P	KOG3312	Predicted membrane protein
Q9BXB5	Oxysterol-binding protein-related protein 10 OS=Homo sapiens OX=9606 GN=OSBPL10 PE=1 SV=2	OSBPL10	1.226	0.0559228	Up	83.969	3.4	2	1	3	0.911	1.118	1.246	0.796	0.949	0.977	nucleus	K20465	OSBPL9_10_11, ORP9_10_11; oxysterol-binding protein-related protein 9/10/11		GO:0006575 cellular modified amino acid metabolic process; GO:0006629 lipid metabolic process; GO:0006644 phospholipid metabolic process; GO:0006650 glycerophospholipid metabolic process; GO:0006658 phosphatidylserine metabolic process; GO:0006793 phosphorus metabolic process; GO:0006796 phosphate-containing compound metabolic process; GO:0006807 nitrogen compound metabolic process; GO:0006810 tr…	GO:0005622 intracellular; GO:0005623 cell; GO:0005737 cytoplasm; GO:0005829 cytosol; GO:0044424 intracellular part; GO:0044444 cytoplasmic part; GO:0044464 cell part;	GO:0001786 phosphatidylserine binding; GO:0005215 transporter activity; GO:0005319 lipid transporter activity; GO:0005488 binding; GO:0005496 steroid binding; GO:0005543 phospholipid binding; GO:0005548 phospholipid transporter activity; GO:0008289 lipid binding; GO:0015485 cholesterol binding; GO:0032934 sterol binding; GO:0036094 small molecule binding; GO:0043167 ion binding; GO:0043168 anion …			T	KOG2210	Oxysterol-binding protein
Q96J42	Thioredoxin domain-containing protein 15 OS=Homo sapiens OX=9606 GN=TXNDC15 PE=1 SV=1	TXNDC15	1.232	0.0395865	Up	39.885	14.2	2	2	3	1.145	1.226	0.994	0.838	0.968	0.83	mitochondria							PF00085	Thioredoxin	S	KOG2640	Thioredoxin
P19474	E3 ubiquitin-protein ligase TRIM21 OS=Homo sapiens OX=9606 GN=TRIM21 PE=1 SV=1	TRIM21	1.234	0.0515718	Up	54.169	9.3	3	3	3	1.064	1.096	1.109	0.944	0.857	0.933	nucleus	K10651	TRIM21, SSA1; tripartite motif-containing protein 21 [EC:2.3.2.27]	map05322 Systemic lupus erythematosus	GO:0000209 protein polyubiquitination; GO:0001817 regulation of cytokine production; GO:0002376 immune system process; GO:0006355 regulation of transcription, DNA-templated; GO:0006464 cellular protein modification process; GO:0006513 protein monoubiquitination; GO:0006807 nitrogen compound metabolic process; GO:0006950 response to stress; GO:0006952 defense response; GO:0006955 immune response; …	GO:0005622 intracellular; GO:0005623 cell; GO:0005634 nucleus; GO:0005654 nucleoplasm; GO:0005737 cytoplasm; GO:0005829 cytosol; GO:0031974 membrane-enclosed lumen; GO:0031981 nuclear lumen; GO:0032991 macromolecular complex; GO:0043226 organelle; GO:0043227 membrane-bounded organelle; GO:0043229 intracellular organelle; GO:0043231 intracellular membrane-bounded organelle; GO:0043233 organelle lu…	GO:0003824 catalytic activity; GO:0004842 ubiquitin-protein transferase activity; GO:0005488 binding; GO:0005515 protein binding; GO:0016740 transferase activity; GO:0019787 ubiquitin-like protein transferase activity; GO:0042802 identical protein binding;	PF00643	B-box zinc finger	O	KOG2177	Predicted E3 ubiquitin ligase
Q96AA3	Protein RFT1 homolog OS=Homo sapiens OX=9606 GN=RFT1 PE=1 SV=1	RFT1	1.238	0.00228467	Up	60.335	1.7	1	1	1	0.873	1.142	1.184	0.915	0.921	0.958	plasma membrane	K06316	RFT1; oligosaccharide translocation protein RFT1		GO:0006810 transport; GO:0006869 lipid transport; GO:0009987 cellular process; GO:0010876 lipid localization; GO:0016043 cellular component organization; GO:0033036 macromolecule localization; GO:0034203 glycolipid translocation; GO:0034204 lipid translocation; GO:0046836 glycolipid transport; GO:0051179 localization; GO:0051234 establishment of localization; GO:0061024 membrane organization; GO:…	GO:0005622 intracellular; GO:0005623 cell; GO:0005737 cytoplasm; GO:0005783 endoplasmic reticulum; GO:0005789 endoplasmic reticulum membrane; GO:0012505 endomembrane system; GO:0016020 membrane; GO:0031984 organelle subcompartment; GO:0042175 nuclear outer membrane-endoplasmic reticulum membrane network; GO:0043226 organelle; GO:0043227 membrane-bounded organelle; GO:0043229 intracellular organel…				U	KOG2864	Nuclear division RFT1 protein
Q12857	Nuclear factor 1 A-type OS=Homo sapiens OX=9606 GN=NFIA PE=1 SV=2	NFIA	1.239	0.0433738	Up	55.944	6.9	3	1	4	1.073	1.141	1.051	0.959	0.95	0.823	nucleus	K09168	NFIA; nuclear factor I/A		GO:0000122 negative regulation of transcription from RNA polymerase II promoter; GO:0001655 urogenital system development; GO:0006139 nucleobase-containing compound metabolic process; GO:0006351 transcription, DNA-templated; GO:0006355 regulation of transcription, DNA-templated; GO:0006357 regulation of transcription from RNA polymerase II promoter; GO:0006366 transcription from RNA polymerase II…	GO:0005622 intracellular; GO:0005623 cell; GO:0005634 nucleus; GO:0005654 nucleoplasm; GO:0030054 cell junction; GO:0031974 membrane-enclosed lumen; GO:0031981 nuclear lumen; GO:0043226 organelle; GO:0043227 membrane-bounded organelle; GO:0043229 intracellular organelle; GO:0043231 intracellular membrane-bounded organelle; GO:0043233 organelle lumen; GO:0044422 organelle part; GO:0044424 intracel…	GO:0000976 transcription regulatory region sequence-specific DNA binding; GO:0000977 RNA polymerase II regulatory region sequence-specific DNA binding; GO:0000978 RNA polymerase II core promoter proximal region sequence-specific DNA binding; GO:0000981 RNA polymerase II transcription factor activity, sequence-specific DNA binding; GO:0000982 transcription factor activity, RNA polymerase II core p…	PF03165	MH1 domain	K	KOG3663	Nuclear factor I
P46821	Microtubule-associated protein 1B OS=Homo sapiens OX=9606 GN=MAP1B PE=1 SV=2	MAP1B	1.241	0.0467226	Up	270.63	54.3	97	94	168	1.129	1.113	1.076	0.913	0.868	0.897	nucleus	K10429	MAP1; microtubule-associated protein 1		GO:0000226 microtubule cytoskeleton organization; GO:0000902 cell morphogenesis; GO:0000904 cell morphogenesis involved in differentiation; GO:0001558 regulation of cell growth; GO:0001578 microtubule bundle formation; GO:0001764 neuron migration; GO:0006810 transport; GO:0006928 movement of cell or subcellular component; GO:0006950 response to stress; GO:0006996 organelle organization; GO:000701…	GO:0001750 photoreceptor outer segment; GO:0005622 intracellular; GO:0005623 cell; GO:0005737 cytoplasm; GO:0005829 cytosol; GO:0005856 cytoskeleton; GO:0005874 microtubule; GO:0005875 microtubule associated complex; GO:0005886 plasma membrane; GO:0005929 cilium; GO:0014069 postsynaptic density; GO:0015630 microtubule cytoskeleton; GO:0016020 membrane; GO:0030424 axon; GO:0030425 dendrite; GO:003…	GO:0003779 actin binding; GO:0005198 structural molecule activity; GO:0005488 binding; GO:0005515 protein binding; GO:0005519 cytoskeletal regulatory protein binding; GO:0005543 phospholipid binding; GO:0008017 microtubule binding; GO:0008092 cytoskeletal protein binding; GO:0008289 lipid binding; GO:0015631 tubulin binding; GO:0043167 ion binding; GO:0043168 anion binding; GO:0044877 macromolecu…			Z	KOG3592	Microtubule-associated proteins
A1A4S6	Rho GTPase-activating protein 10 OS=Homo sapiens OX=9606 GN=ARHGAP10 PE=1 SV=1	ARHGAP10	1.246	0.0527988	Up	89.374	1.3	1	1	1	1.061	1.189	1.062	0.87	0.992	0.822	nucleus	K13736	ARHGAP10; Rho GTPase-activating protein 10	map05100 Bacterial invasion of epithelial cells	GO:0006996 organelle organization; GO:0007010 cytoskeleton organization; GO:0009966 regulation of signal transduction; GO:0009987 cellular process; GO:0010646 regulation of cell communication; GO:0010941 regulation of cell death; GO:0016043 cellular component organization; GO:0023051 regulation of signaling; GO:0042981 regulation of apoptotic process; GO:0043066 negative regulation of apoptotic p…	GO:0005622 intracellular; GO:0005623 cell; GO:0005737 cytoplasm; GO:0005829 cytosol; GO:0005886 plasma membrane; GO:0016020 membrane; GO:0044424 intracellular part; GO:0044444 cytoplasmic part; GO:0044464 cell part; GO:0048471 perinuclear region of cytoplasm; GO:0071944 cell periphery;	GO:0005096 GTPase activator activity; GO:0008047 enzyme activator activity; GO:0030234 enzyme regulator activity; GO:0030695 GTPase regulator activity; GO:0060589 nucleoside-triphosphatase regulator activity; GO:0098772 molecular function regulator;	PF00169; PF00620	PH domain; RhoGAP domain	T	KOG1451	Oligophrenin-1 and related Rho GTPase-activating proteins
Q9BY67	Cell adhesion molecule 1 OS=Homo sapiens OX=9606 GN=CADM1 PE=1 SV=2	CADM1	1.247	0.0113409	Up	48.509	23.3	7	7	10	1.114	1.139	1.092	0.916	0.921	0.869	plasma membrane	K06781	CADM1, IGSF4, NECL2, TSLC1; cell adhesion molecule 1	map04514 Cell adhesion molecules (CAMs)	GO:0000902 cell morphogenesis; GO:0001501 skeletal system development; GO:0001817 regulation of cytokine production; GO:0001819 positive regulation of cytokine production; GO:0001889 liver development; GO:0001910 regulation of leukocyte mediated cytotoxicity; GO:0001912 positive regulation of leukocyte mediated cytotoxicity; GO:0002682 regulation of immune system process; GO:0002684 positive regu…	GO:0005622 intracellular; GO:0005623 cell; GO:0005737 cytoplasm; GO:0005886 plasma membrane; GO:0005887 integral component of plasma membrane; GO:0005911 cell-cell junction; GO:0005912 adherens junction; GO:0005913 cell-cell adherens junction; GO:0008021 synaptic vesicle; GO:0012505 endomembrane system; GO:0014069 postsynaptic density; GO:0016020 membrane; GO:0016021 integral component of membran…	GO:0005102 receptor binding; GO:0005488 binding; GO:0005515 protein binding; GO:0019904 protein domain specific binding; GO:0030165 PDZ domain binding; GO:0042802 identical protein binding; GO:0042803 protein homodimerization activity; GO:0046983 protein dimerization activity; GO:0050839 cell adhesion molecule binding;	PF07686; PF08205; PF13927	Immunoglobulin V-set domain; CD80-like C2-set immunoglobulin domain ; Immunoglobulin domain
Q9Y653	Adhesion G-protein coupled receptor G1 OS=Homo sapiens OX=9606 GN=ADGRG1 PE=1 SV=2	ADGRG1	1.25	0.0141478	Up	77.737	6.1	3	3	3	1.408	0.98	1.046	0.963	0.792	0.829	plasma membrane	K08450	ADGRG1, GPR56; adhesion G-protein coupled receptor G1		GO:0000003 reproduction; GO:0001525 angiogenesis; GO:0001568 blood vessel development; GO:0001816 cytokine production; GO:0001944 vasculature development; GO:0003002 regionalization; GO:0003006 developmental process involved in reproduction; GO:0006928 movement of cell or subcellular component; GO:0007154 cell communication; GO:0007155 cell adhesion; GO:0007165 signal transduction; GO:0007186 G-p…	GO:0005623 cell; GO:0005886 plasma membrane; GO:0005887 integral component of plasma membrane; GO:0016020 membrane; GO:0016021 integral component of membrane; GO:0031224 intrinsic component of membrane; GO:0031226 intrinsic component of plasma membrane; GO:0042995 cell projection; GO:0044425 membrane part; GO:0044459 plasma membrane part; GO:0044464 cell part; GO:0071944 cell periphery; GO:009738…	GO:0004888 transmembrane signaling receptor activity; GO:0004930 G-protein coupled receptor activity; GO:0005488 binding; GO:0005518 collagen binding; GO:0005539 glycosaminoglycan binding; GO:0008201 heparin binding; GO:0038023 signaling receptor activity; GO:0043167 ion binding; GO:0043168 anion binding; GO:0044877 macromolecular complex binding; GO:0050840 extracellular matrix binding; GO:00600…			T	KOG4193	G protein-coupled receptors
Q8IWE4	DCN1-like protein 3 OS=Homo sapiens OX=9606 GN=DCUN1D3 PE=1 SV=1	DCUN1D3	1.254	0.0541326	Up	34.291	9.9	2	2	2	1.061	1.071	1.098	1.036	0.888	0.843	extracellular	K17823	DCUN1D3; DCN1-like protein 3		GO:0001558 regulation of cell growth; GO:0006464 cellular protein modification process; GO:0006807 nitrogen compound metabolic process; GO:0007346 regulation of mitotic cell cycle; GO:0008152 metabolic process; GO:0009314 response to radiation; GO:0009411 response to UV; GO:0009416 response to light stimulus; GO:0009628 response to abiotic stimulus; GO:0009893 positive regulation of metabolic pro…	GO:0000151 ubiquitin ligase complex; GO:0005622 intracellular; GO:0005623 cell; GO:0005737 cytoplasm; GO:0005886 plasma membrane; GO:0016020 membrane; GO:0032991 macromolecular complex; GO:0044424 intracellular part; GO:0044444 cytoplasmic part; GO:0044464 cell part; GO:0048471 perinuclear region of cytoplasm; GO:0071944 cell periphery; GO:1902494 catalytic complex; GO:1990234 transferase complex;	GO:0005488 binding; GO:0005515 protein binding; GO:0019899 enzyme binding; GO:0031624 ubiquitin conjugating enzyme binding; GO:0032182 ubiquitin-like protein binding; GO:0044390 ubiquitin-like protein conjugating enzyme binding; GO:0097602 cullin family protein binding;			S	KOG3077	Uncharacterized conserved protein
P29323	Ephrin type-B receptor 2 OS=Homo sapiens OX=9606 GN=EPHB2 PE=1 SV=5	EPHB2	1.256	0.0118179	Up	117.49	13.4	12	11	14	1.129	1.11	1.1	0.856	0.891	0.868	plasma membrane	K05111	EPHB2, ERK, DRT; Eph receptor B2 [EC:2.7.10.1]	map04360 Axon guidance				PF01404; PF00041; PF07714; PF00536	Ephrin receptor ligand binding domain; Fibronectin type III domain; Protein tyrosine kinase; SAM domain (Sterile alpha motif)	T	KOG0196	Tyrosine kinase, EPH (ephrin) receptor family
Q14746	Conserved oligomeric Golgi complex subunit 2 OS=Homo sapiens OX=9606 GN=COG2 PE=1 SV=1	COG2	1.256	0.0709359	Up	83.207	15.2	8	8	10	1.011	1.112	1.104	0.998	0.932	0.837	nucleus	K20289	COG2; conserved oligomeric Golgi complex subunit 2		GO:0006810 transport; GO:0006888 ER to Golgi vesicle-mediated transport; GO:0006891 intra-Golgi vesicle-mediated transport; GO:0006996 organelle organization; GO:0007030 Golgi organization; GO:0008104 protein localization; GO:0009987 cellular process; GO:0010256 endomembrane system organization; GO:0015031 protein transport; GO:0015833 peptide transport; GO:0016043 cellular component organization…	GO:0000139 Golgi membrane; GO:0005622 intracellular; GO:0005623 cell; GO:0005737 cytoplasm; GO:0005794 Golgi apparatus; GO:0005795 Golgi stack; GO:0005802 trans-Golgi network; GO:0005829 cytosol; GO:0012505 endomembrane system; GO:0016020 membrane; GO:0017119 Golgi transport complex; GO:0031090 organelle membrane; GO:0031984 organelle subcompartment; GO:0032588 trans-Golgi network membrane; GO:00…	GO:0005215 transporter activity; GO:0005488 binding; GO:0008565 protein transporter activity; GO:0044877 macromolecular complex binding;			U	KOG2307	Low density lipoprotein receptor
P98088	Mucin-5AC OS=Homo sapiens OX=9606 GN=MUC5AC PE=1 SV=4	MUC5AC	1.256	0.0850443	Up	585.56	8.3	16	16	17	1.154	1.069	1.078	0.956	0.906	0.81	extracellular	K21125	MUC5AC; mucin-5AC	map04657 IL-17 signaling pathway	GO:0002218 activation of innate immune response; GO:0002220 innate immune response activating cell surface receptor signaling pathway; GO:0002223 stimulatory C-type lectin receptor signaling pathway; GO:0002253 activation of immune response; GO:0002376 immune system process; GO:0002429 immune response-activating cell surface receptor signaling pathway; GO:0002682 regulation of immune system proce…	GO:0005576 extracellular region; GO:0005615 extracellular space; GO:0005622 intracellular; GO:0005623 cell; GO:0005737 cytoplasm; GO:0005794 Golgi apparatus; GO:0005796 Golgi lumen; GO:0005886 plasma membrane; GO:0012505 endomembrane system; GO:0016020 membrane; GO:0031974 membrane-enclosed lumen; GO:0043226 organelle; GO:0043227 membrane-bounded organelle; GO:0043229 intracellular organelle; GO:…	GO:0005198 structural molecule activity; GO:0005201 extracellular matrix structural constituent;	PF08742; PF01826	C8 domain; Trypsin Inhibitor like cysteine rich domain	W	KOG1216	von Willebrand factor and related coagulation proteins
P39880	Homeobox protein cut-like 1 OS=Homo sapiens OX=9606 GN=CUX1 PE=1 SV=3	CUX1	1.267	0.0959924	Up	164.19	13.7	15	6	15	0.996	1.07	1.147	1.027	0.906	0.848	nucleus	K09313	CUTL; homeobox protein cut-like		GO:0000122 negative regulation of transcription from RNA polymerase II promoter; GO:0000301 retrograde transport, vesicle recycling within Golgi; GO:0001655 urogenital system development; GO:0001822 kidney development; GO:0002065 columnar/cuboidal epithelial cell differentiation; GO:0006139 nucleobase-containing compound metabolic process; GO:0006351 transcription, DNA-templated; GO:0006355 regul…	GO:0000139 Golgi membrane; GO:0005622 intracellular; GO:0005623 cell; GO:0005634 nucleus; GO:0005654 nucleoplasm; GO:0005737 cytoplasm; GO:0005794 Golgi apparatus; GO:0005829 cytosol; GO:0012505 endomembrane system; GO:0016020 membrane; GO:0031090 organelle membrane; GO:0031974 membrane-enclosed lumen; GO:0031981 nuclear lumen; GO:0031984 organelle subcompartment; GO:0042995 cell projection; GO:0…	GO:0000976 transcription regulatory region sequence-specific DNA binding; GO:0000977 RNA polymerase II regulatory region sequence-specific DNA binding; GO:0000981 RNA polymerase II transcription factor activity, sequence-specific DNA binding; GO:0001012 RNA polymerase II regulatory region DNA binding; GO:0001067 regulatory region nucleic acid binding; GO:0001205 transcriptional activator activity…	PF02376; PF00046	CUT domain; Homeobox domain	K	KOG2252	CCAAT displacement protein and related homeoproteins
Q9UL42	Paraneoplastic antigen Ma2 OS=Homo sapiens OX=9606 GN=PNMA2 PE=1 SV=2	PNMA2	1.271	0.0662304	Up	41.509	13.5	5	5	5	1.178	1.104	1.078	0.926	0.83	0.89	cytoplasm				GO:0010941 regulation of cell death; GO:0010942 positive regulation of cell death; GO:0042981 regulation of apoptotic process; GO:0043065 positive regulation of apoptotic process; GO:0043067 regulation of programmed cell death; GO:0043068 positive regulation of programmed cell death; GO:0048518 positive regulation of biological process; GO:0048522 positive regulation of cellular process; GO:00507…
Q96G23	Ceramide synthase 2 OS=Homo sapiens OX=9606 GN=CERS2 PE=1 SV=1	CERS2	1.276	0.067027	Up	44.876	6.6	2	2	3	1.095	1.178	1.074	0.892	0.881	0.883	plasma membrane	K04710	CERS1_2_3_4, LASS1_2_3_4; ceramide synthetase [EC:2.3.1.24]	map00600 Sphingolipid metabolism; map01100 Metabolic pathways; map04071 Sphingolipid signaling pathway	GO:0006629 lipid metabolic process; GO:0006643 membrane lipid metabolic process; GO:0006665 sphingolipid metabolic process; GO:0006672 ceramide metabolic process; GO:0006807 nitrogen compound metabolic process; GO:0007275 multicellular organism development; GO:0007399 nervous system development; GO:0008152 metabolic process; GO:0008285 negative regulation of cell proliferation; GO:0008610 lipid b…	GO:0005622 intracellular; GO:0005623 cell; GO:0005737 cytoplasm; GO:0005783 endoplasmic reticulum; GO:0005789 endoplasmic reticulum membrane; GO:0012505 endomembrane system; GO:0016020 membrane; GO:0031984 organelle subcompartment; GO:0042175 nuclear outer membrane-endoplasmic reticulum membrane network; GO:0043226 organelle; GO:0043227 membrane-bounded organelle; GO:0043229 intracellular organel…	GO:0003824 catalytic activity; GO:0016410 N-acyltransferase activity; GO:0016740 transferase activity; GO:0016746 transferase activity, transferring acyl groups; GO:0016747 transferase activity, transferring acyl groups other than amino-acyl groups; GO:0050291 sphingosine N-acyltransferase activity;	PF00046; PF03798	Homeobox domain; TLC domain	U	KOG1607	Protein transporter of the TRAM (translocating chain-associating membrane) superfamily
Q9BW72	HIG1 domain family member 2A, mitochondrial OS=Homo sapiens OX=9606 GN=HIGD2A PE=1 SV=1	HIGD2A	1.277	0.0658675	Up	11.528	27.4	1	1	1	1.111	1.062	1.229	0.809	0.872	0.919	cytoplasm,mitochondria				GO:0006996 organelle organization; GO:0007005 mitochondrion organization; GO:0009987 cellular process; GO:0010941 regulation of cell death; GO:0016043 cellular component organization; GO:0022607 cellular component assembly; GO:0034622 cellular macromolecular complex assembly; GO:0042981 regulation of apoptotic process; GO:0043066 negative regulation of apoptotic process; GO:0043067 regulation of …					S	KOG4431	Uncharacterized protein, induced by hypoxia
Q5VT66	Mitochondrial amidoxime-reducing component 1 OS=Homo sapiens OX=9606 GN=MTARC1 PE=1 SV=1	MTARC1	1.285	0.034654	Up	37.499	10.7	3	3	3	1.128	1.125	1.154	0.822	0.897	0.876	mitochondria				GO:0006082 organic acid metabolic process; GO:0006807 nitrogen compound metabolic process; GO:0008152 metabolic process; GO:0009636 response to toxic substance; GO:0009987 cellular process; GO:0042126 nitrate metabolic process; GO:0042221 response to chemical; GO:0043436 oxoacid metabolic process; GO:0044237 cellular metabolic process; GO:0044281 small molecule metabolic process; GO:0050896 respo…	GO:0005622 intracellular; GO:0005623 cell; GO:0005737 cytoplasm; GO:0005739 mitochondrion; GO:0005740 mitochondrial envelope; GO:0005741 mitochondrial outer membrane; GO:0016020 membrane; GO:0019867 outer membrane; GO:0031090 organelle membrane; GO:0031966 mitochondrial membrane; GO:0031967 organelle envelope; GO:0031968 organelle outer membrane; GO:0031975 envelope; GO:0043226 organelle; GO:0043…	GO:0003824 catalytic activity; GO:0005488 binding; GO:0008940 nitrate reductase activity; GO:0016491 oxidoreductase activity; GO:0016661 oxidoreductase activity, acting on other nitrogenous compounds as donors; GO:0030151 molybdenum ion binding; GO:0043167 ion binding; GO:0043169 cation binding; GO:0043546 molybdopterin cofactor binding; GO:0046872 metal ion binding; GO:0046914 transition metal i…	PF03476; PF03473	MOSC N-terminal beta barrel domain; MOSC domain	S	KOG2362	Uncharacterized Fe-S protein
O95994	Anterior gradient protein 2 homolog OS=Homo sapiens OX=9606 GN=AGR2 PE=1 SV=1	AGR2	1.287	0.00879076	Up	19.979	45.1	5	5	14	1.111	1.145	1.09	0.912	0.895	0.842	extracellular	K20356	AGR2; anterior gradient protein 2		GO:0002065 columnar/cuboidal epithelial cell differentiation; GO:0002067 glandular epithelial cell differentiation; GO:0006810 transport; GO:0007275 multicellular organism development; GO:0007589 body fluid secretion; GO:0009653 anatomical structure morphogenesis; GO:0009888 tissue development; GO:0009893 positive regulation of metabolic process; GO:0009966 regulation of signal transduction; GO:0…	GO:0005576 extracellular region; GO:0005615 extracellular space; GO:0005622 intracellular; GO:0005623 cell; GO:0005737 cytoplasm; GO:0005783 endoplasmic reticulum; GO:0012505 endomembrane system; GO:0043226 organelle; GO:0043227 membrane-bounded organelle; GO:0043229 intracellular organelle; GO:0043231 intracellular membrane-bounded organelle; GO:0044421 extracellular region part; GO:0044424 intr…	GO:0002162 dystroglycan binding; GO:0005102 receptor binding; GO:0005154 epidermal growth factor receptor binding; GO:0005488 binding; GO:0005515 protein binding; GO:0042802 identical protein binding; GO:0042803 protein homodimerization activity; GO:0046983 protein dimerization activity; GO:0070851 growth factor receptor binding;	PF13899	Thioredoxin-like
Q99538	Legumain OS=Homo sapiens OX=9606 GN=LGMN PE=1 SV=1	LGMN	1.288	0.00988193	Up	49.411	12.2	4	4	6	1.155	1.076	1.092	0.914	0.841	0.842	extracellular	K01369	LGMN; legumain [EC:3.4.22.34]	map04142 Lysosome; map04612 Antigen processing and presentation	GO:0002376 immune system process; GO:0002478 antigen processing and presentation of exogenous peptide antigen; GO:0002495 antigen processing and presentation of peptide antigen via MHC class II; GO:0002504 antigen processing and presentation of peptide or polysaccharide antigen via MHC class II; GO:0002682 regulation of immune system process; GO:0002684 positive regulation of immune system proces…	GO:0000323 lytic vacuole; GO:0005576 extracellular region; GO:0005622 intracellular; GO:0005623 cell; GO:0005737 cytoplasm; GO:0005764 lysosome; GO:0005768 endosome; GO:0005770 late endosome; GO:0005773 vacuole; GO:0005775 vacuolar lumen; GO:0012505 endomembrane system; GO:0031410 cytoplasmic vesicle; GO:0031904 endosome lumen; GO:0031974 membrane-enclosed lumen; GO:0031982 vesicle; GO:0036019 en…	GO:0003824 catalytic activity; GO:0004175 endopeptidase activity; GO:0004197 cysteine-type endopeptidase activity; GO:0008233 peptidase activity; GO:0008234 cysteine-type peptidase activity; GO:0016787 hydrolase activity; GO:0070011 peptidase activity, acting on L-amino acid peptides;			O	KOG1348	Asparaginyl peptidases
Q86SJ2	Amphoterin-induced protein 2 OS=Homo sapiens OX=9606 GN=AMIGO2 PE=1 SV=1	AMIGO2	1.29	0.0350813	Up	57.933	5.7	3	3	5	1.362	0.986	1.026	1.073	0.784	0.776	mitochondria	K22529	AMIGO; amphoterin-induced protein		GO:0007155 cell adhesion; GO:0007156 homophilic cell adhesion via plasma membrane adhesion molecules; GO:0007157 heterophilic cell-cell adhesion via plasma membrane cell adhesion molecules; GO:0010941 regulation of cell death; GO:0022610 biological adhesion; GO:0042981 regulation of apoptotic process; GO:0043066 negative regulation of apoptotic process; GO:0043067 regulation of programmed cell de…	GO:0005623 cell; GO:0005886 plasma membrane; GO:0005887 integral component of plasma membrane; GO:0016020 membrane; GO:0016021 integral component of membrane; GO:0031224 intrinsic component of membrane; GO:0031226 intrinsic component of plasma membrane; GO:0044425 membrane part; GO:0044459 plasma membrane part; GO:0044464 cell part; GO:0071944 cell periphery;		PF00047	Immunoglobulin domain
P42892	Endothelin-converting enzyme 1 OS=Homo sapiens OX=9606 GN=ECE1 PE=1 SV=2	ECE1	1.306	0.0703858	Up	87.163	22.9	14	14	17	1.19	1.087	1.116	0.884	0.876	0.814	mitochondria	K01415	ECE; endothelin-converting enzyme [EC:3.4.24.71]		GO:0001666 response to hypoxia; GO:0001919 regulation of receptor recycling; GO:0001921 positive regulation of receptor recycling; GO:0001932 regulation of protein phosphorylation; GO:0001990 regulation of systemic arterial blood pressure by hormone; GO:0003008 system process; GO:0003013 circulatory system process; GO:0003018 vascular process in circulatory system; GO:0003044 regulation of system…	GO:0005622 intracellular; GO:0005623 cell; GO:0005737 cytoplasm; GO:0005768 endosome; GO:0005769 early endosome; GO:0005794 Golgi apparatus; GO:0005886 plasma membrane; GO:0009897 external side of plasma membrane; GO:0009986 cell surface; GO:0010008 endosome membrane; GO:0012505 endomembrane system; GO:0016020 membrane; GO:0016021 integral component of membrane; GO:0030135 coated vesicle; GO:0030…	GO:0003824 catalytic activity; GO:0004175 endopeptidase activity; GO:0004222 metalloendopeptidase activity; GO:0005488 binding; GO:0005515 protein binding; GO:0008233 peptidase activity; GO:0008237 metallopeptidase activity; GO:0008270 zinc ion binding; GO:0016787 hydrolase activity; GO:0017046 peptide hormone binding; GO:0033218 amide binding; GO:0042277 peptide binding; GO:0042562 hormone bindi…			E	KOG3624	M13 family peptidase
Q86UN3	Reticulon-4 receptor-like 2 OS=Homo sapiens OX=9606 GN=RTN4RL2 PE=1 SV=1	RTN4RL2	1.322	0.0507941	Up	46.105	6.7	2	2	2	1.365	0.956	1.034	1.147	0.75	0.755	extracellular	K16661	RTN4RL2, NGR2; reticulon-4 receptor-like 2		GO:0001932 regulation of protein phosphorylation; GO:0001933 negative regulation of protein phosphorylation; GO:0006469 negative regulation of protein kinase activity; GO:0006950 response to stress; GO:0007154 cell communication; GO:0007165 signal transduction; GO:0007166 cell surface receptor signaling pathway; GO:0007275 multicellular organism development; GO:0007399 nervous system development;…	GO:0005576 extracellular region; GO:0005622 intracellular; GO:0005623 cell; GO:0005737 cytoplasm; GO:0005886 plasma membrane; GO:0009897 external side of plasma membrane; GO:0009986 cell surface; GO:0016020 membrane; GO:0030424 axon; GO:0031224 intrinsic component of membrane; GO:0031225 anchored component of membrane; GO:0031226 intrinsic component of plasma membrane; GO:0036477 somatodendritic …	GO:0004857 enzyme inhibitor activity; GO:0004860 protein kinase inhibitor activity; GO:0019207 kinase regulator activity; GO:0019210 kinase inhibitor activity; GO:0019887 protein kinase regulator activity; GO:0030234 enzyme regulator activity; GO:0038023 signaling receptor activity; GO:0060089 molecular transducer activity; GO:0098772 molecular function regulator;			T	KOG0619	FOG: Leucine rich repeat
P61916	NPC intracellular cholesterol transporter 2 OS=Homo sapiens OX=9606 GN=NPC2 PE=1 SV=1	NPC2	1.329	0.00851295	Up	16.57	47.7	6	6	17	1.146	1.152	1.138	0.883	0.872	0.851	extracellular	K13443	NPC2; Niemann-Pick C2 protein	map04142 Lysosome; map04979 Cholesterol metabolism	GO:0001775 cell activation; GO:0002252 immune effector process; GO:0002263 cell activation involved in immune response; GO:0002274 myeloid leukocyte activation; GO:0002275 myeloid cell activation involved in immune response; GO:0002283 neutrophil activation involved in immune response; GO:0002366 leukocyte activation involved in immune response; GO:0002376 immune system process; GO:0002443 leukoc…	GO:0000323 lytic vacuole; GO:0005576 extracellular region; GO:0005622 intracellular; GO:0005623 cell; GO:0005737 cytoplasm; GO:0005764 lysosome; GO:0005766 primary lysosome; GO:0005773 vacuole; GO:0005775 vacuolar lumen; GO:0012505 endomembrane system; GO:0030141 secretory granule; GO:0031410 cytoplasmic vesicle; GO:0031974 membrane-enclosed lumen; GO:0031982 vesicle; GO:0031983 vesicle lumen; GO…	GO:0005215 transporter activity; GO:0005319 lipid transporter activity; GO:0005488 binding; GO:0005496 steroid binding; GO:0005515 protein binding; GO:0008289 lipid binding; GO:0015248 sterol transporter activity; GO:0015485 cholesterol binding; GO:0017127 cholesterol transporter activity; GO:0019899 enzyme binding; GO:0032934 sterol binding; GO:0036094 small molecule binding; GO:0043178 alcohol …	PF02221	ML domain	S	KOG4063	Major epididymal secretory protein HE1
P21980	Protein-glutamine gamma-glutamyltransferase 2 OS=Homo sapiens OX=9606 GN=TGM2 PE=1 SV=2	TGM2	1.332	0.00849378	Up	77.328	38.7	22	22	45	1.101	1.174	1.112	0.857	0.876	0.84	cytoplasm	K05625	TGM2; transglutaminase 2 [EC:2.3.2.13]	map05016 Huntington disease	GO:0001763 morphogenesis of a branching structure; GO:0001974 blood vessel remodeling; GO:0002009 morphogenesis of an epithelium; GO:0006464 cellular protein modification process; GO:0006807 nitrogen compound metabolic process; GO:0006810 transport; GO:0006873 cellular ion homeostasis; GO:0006874 cellular calcium ion homeostasis; GO:0006875 cellular metal ion homeostasis; GO:0006897 endocytosis; …	GO:0005576 extracellular region; GO:0005622 intracellular; GO:0005623 cell; GO:0005737 cytoplasm; GO:0005739 mitochondrion; GO:0005829 cytosol; GO:0005886 plasma membrane; GO:0016020 membrane; GO:0031012 extracellular matrix; GO:0031224 intrinsic component of membrane; GO:0031226 intrinsic component of plasma membrane; GO:0043226 organelle; GO:0043227 membrane-bounded organelle; GO:0043229 intrac…	GO:0000166 nucleotide binding; GO:0001882 nucleoside binding; GO:0001883 purine nucleoside binding; GO:0003810 protein-glutamine gamma-glutamyltransferase activity; GO:0003824 catalytic activity; GO:0005488 binding; GO:0005509 calcium ion binding; GO:0005515 protein binding; GO:0005525 GTP binding; GO:0008483 transaminase activity; GO:0016740 transferase activity; GO:0016746 transferase activity,…	PF00868; PF00927	Transglutaminase family; Transglutaminase family, C-terminal ig like domain
P68366	Tubulin alpha-4A chain OS=Homo sapiens OX=9606 GN=TUBA4A PE=1 SV=1	TUBA4A	1.358	0.00260444	Up	49.924	58.3	23	4	157	1.089	1.148	1.153	0.867	0.847	0.848	cytoskeleton	K07374	TUBA; tubulin alpha	map04145 Phagosome; map04210 Apoptosis; map04530 Tight junction; map04540 Gap junction; map05130 Pathogenic Escherichia coli infection	GO:0000086 G2/M transition of mitotic cell cycle; GO:0000278 mitotic cell cycle; GO:0002576 platelet degranulation; GO:0006810 transport; GO:0006887 exocytosis; GO:0006996 organelle organization; GO:0007049 cell cycle; GO:0007346 regulation of mitotic cell cycle; GO:0009987 cellular process; GO:0010389 regulation of G2/M transition of mitotic cell cycle; GO:0010564 regulation of cell cycle proces…	GO:0005576 extracellular region; GO:0005622 intracellular; GO:0005623 cell; GO:0005737 cytoplasm; GO:0005829 cytosol; GO:0005856 cytoskeleton; GO:0005874 microtubule; GO:0015630 microtubule cytoskeleton; GO:0043226 organelle; GO:0043228 non-membrane-bounded organelle; GO:0043229 intracellular organelle; GO:0043232 intracellular non-membrane-bounded organelle; GO:0044422 organelle part; GO:0044424…	GO:0005488 binding; GO:0005515 protein binding; GO:0019899 enzyme binding; GO:0019900 kinase binding; GO:0019901 protein kinase binding;	PF00091; PF03953	Tubulin/FtsZ family, GTPase domain; Tubulin C-terminal domain	Z	KOG1376	Alpha tubulin
P35241	Radixin OS=Homo sapiens OX=9606 GN=RDX PE=1 SV=1	RDX	1.36	0.0119628	Up	68.563	52.1	32	18	60	1.124	1.186	1.132	0.852	0.865	0.84	nucleus	K05762	RDX; radixin	map04530 Tight junction; map04810 Regulation of actin cytoskeleton; map05205 Proteoglycans in cancer; map05206 MicroRNAs in cancer	GO:0001885 endothelial cell development; GO:0002064 epithelial cell development; GO:0003158 endothelium development; GO:0007154 cell communication; GO:0007162 negative regulation of cell adhesion; GO:0007165 signal transduction; GO:0007346 regulation of mitotic cell cycle; GO:0008104 protein localization; GO:0008360 regulation of cell shape; GO:0008361 regulation of cell size; GO:0009719 response…	GO:0005622 intracellular; GO:0005623 cell; GO:0005737 cytoplasm; GO:0005856 cytoskeleton; GO:0005886 plasma membrane; GO:0005902 microvillus; GO:0005938 cell cortex; GO:0015629 actin cytoskeleton; GO:0016020 membrane; GO:0016324 apical plasma membrane; GO:0030027 lamellipodium; GO:0030175 filopodium; GO:0030863 cortical cytoskeleton; GO:0030864 cortical actin cytoskeleton; GO:0031252 cell leading…	GO:0003779 actin binding; GO:0005488 binding; GO:0005515 protein binding; GO:0008092 cytoskeletal protein binding; GO:0019899 enzyme binding; GO:0042802 identical protein binding; GO:0042803 protein homodimerization activity; GO:0046983 protein dimerization activity; GO:0051018 protein kinase A binding; GO:0051117 ATPase binding;	PF09379; PF00373; PF09380	FERM N-terminal domain ; FERM central domain; FERM C-terminal PH-like domain	S	KOG3529	Radixin, moesin and related proteins of the ERM family
P49441	Inositol polyphosphate 1-phosphatase OS=Homo sapiens OX=9606 GN=INPP1 PE=1 SV=1	INPP1	1.366	0.0823361	Up	43.998	9	3	3	4	1.081	1.153	1.056	1.088	0.798	0.821	cytoplasm	K01107	INPP1; inositol polyphosphate 1-phosphatase [EC:3.1.3.57]	map00562 Inositol phosphate metabolism; map01100 Metabolic pathways; map04070 Phosphatidylinositol signaling system	GO:0006066 alcohol metabolic process; GO:0006793 phosphorus metabolic process; GO:0006796 phosphate-containing compound metabolic process; GO:0007154 cell communication; GO:0007165 signal transduction; GO:0008152 metabolic process; GO:0009987 cellular process; GO:0016311 dephosphorylation; GO:0019637 organophosphate metabolic process; GO:0019751 polyol metabolic process; GO:0023052 signaling; GO:…	GO:0005622 intracellular; GO:0005623 cell; GO:0005737 cytoplasm; GO:0005829 cytosol; GO:0044424 intracellular part; GO:0044444 cytoplasmic part; GO:0044464 cell part;	GO:0003824 catalytic activity; GO:0004441 inositol-1,4-bisphosphate 1-phosphatase activity; GO:0016312 inositol bisphosphate phosphatase activity; GO:0016787 hydrolase activity; GO:0016788 hydrolase activity, acting on ester bonds; GO:0016791 phosphatase activity; GO:0042578 phosphoric ester hydrolase activity; GO:0046030 inositol trisphosphate phosphatase activity; GO:0052745 inositol phosphate …			F	KOG3099	Bisphosphate 3'-nucleotidase BPNT1/Inositol polyphosphate 1-phosphatase
Q9H3R2	Mucin-13 OS=Homo sapiens OX=9606 GN=MUC13 PE=1 SV=3	MUC13	1.38	0.0743244	Up	54.603	5.9	2	2	2	1.193	1.116	1.211	0.794	0.854	0.834	peroxisome	K17298	MUC13; mucin-13		GO:0001894 tissue homeostasis; GO:0002218 activation of innate immune response; GO:0002220 innate immune response activating cell surface receptor signaling pathway; GO:0002223 stimulatory C-type lectin receptor signaling pathway; GO:0002253 activation of immune response; GO:0002376 immune system process; GO:0002429 immune response-activating cell surface receptor signaling pathway; GO:0002682 re…	GO:0005576 extracellular region; GO:0005615 extracellular space; GO:0005622 intracellular; GO:0005623 cell; GO:0005737 cytoplasm; GO:0005794 Golgi apparatus; GO:0005796 Golgi lumen; GO:0005829 cytosol; GO:0005886 plasma membrane; GO:0012505 endomembrane system; GO:0016020 membrane; GO:0016324 apical plasma membrane; GO:0031974 membrane-enclosed lumen; GO:0043226 organelle; GO:0043227 membrane-bou…	GO:0005488 binding; GO:0005515 protein binding; GO:0042802 identical protein binding; GO:0042803 protein homodimerization activity; GO:0046983 protein dimerization activity;
Q14693	Phosphatidate phosphatase LPIN1 OS=Homo sapiens OX=9606 GN=LPIN1 PE=1 SV=2	LPIN1	1.382	0.0869813	Up	98.663	11.3	7	7	7	0.966	1.131	1.074	1.224	0.771	0.828	nucleus	K15728	LPIN; phosphatidate phosphatase LPIN [EC:3.1.3.4]	map00561 Glycerolipid metabolism; map00564 Glycerophospholipid metabolism; map01100 Metabolic pathways	GO:0000122 negative regulation of transcription from RNA polymerase II promoter; GO:0000266 mitochondrial fission; GO:0000278 mitotic cell cycle; GO:0006082 organic acid metabolic process; GO:0006355 regulation of transcription, DNA-templated; GO:0006357 regulation of transcription from RNA polymerase II promoter; GO:0006629 lipid metabolic process; GO:0006631 fatty acid metabolic process; GO:000…	GO:0005622 intracellular; GO:0005623 cell; GO:0005634 nucleus; GO:0005635 nuclear envelope; GO:0005654 nucleoplasm; GO:0005667 transcription factor complex; GO:0005737 cytoplasm; GO:0005739 mitochondrion; GO:0005740 mitochondrial envelope; GO:0005741 mitochondrial outer membrane; GO:0005783 endoplasmic reticulum; GO:0005789 endoplasmic reticulum membrane; GO:0012505 endomembrane system; GO:001602…	GO:0001085 RNA polymerase II transcription factor binding; GO:0003712 transcription cofactor activity; GO:0003713 transcription coactivator activity; GO:0003824 catalytic activity; GO:0005102 receptor binding; GO:0005488 binding; GO:0005515 protein binding; GO:0008134 transcription factor binding; GO:0008195 phosphatidate phosphatase activity; GO:0016787 hydrolase activity; GO:0016788 hydrolase a…	PF08235	LNS2 (Lipin/Ned1/Smp2)	K	KOG2116	Protein involved in plasmid maintenance/nuclear protein involved in lipid metabolism
Q93099	Homogentisate 1,2-dioxygenase OS=Homo sapiens OX=9606 GN=HGD PE=1 SV=2	HGD	1.383	0.0685122	Up	49.963	17.1	6	6	7	1.276	1.157	1.108	0.873	0.798	0.842	cytoplasm	K00451	HGD, hmgA; homogentisate 1,2-dioxygenase [EC:1.13.11.5]	map00350 Tyrosine metabolism; map01100 Metabolic pathways	GO:0006082 organic acid metabolic process; GO:0006520 cellular amino acid metabolic process; GO:0006558 L-phenylalanine metabolic process; GO:0006559 L-phenylalanine catabolic process; GO:0006570 tyrosine metabolic process; GO:0006572 tyrosine catabolic process; GO:0006725 cellular aromatic compound metabolic process; GO:0006807 nitrogen compound metabolic process; GO:0008152 metabolic process; G…	GO:0005622 intracellular; GO:0005623 cell; GO:0005737 cytoplasm; GO:0005829 cytosol; GO:0044424 intracellular part; GO:0044444 cytoplasmic part; GO:0044464 cell part;	GO:0003824 catalytic activity; GO:0004411 homogentisate 1,2-dioxygenase activity; GO:0005488 binding; GO:0005515 protein binding; GO:0016491 oxidoreductase activity; GO:0016701 oxidoreductase activity, acting on single donors with incorporation of molecular oxygen; GO:0016702 oxidoreductase activity, acting on single donors with incorporation of molecular oxygen, incorporation of two atoms of oxy…			E	KOG1417	Homogentisate 1,2-dioxygenase
P98155	Very low-density lipoprotein receptor OS=Homo sapiens OX=9606 GN=VLDLR PE=1 SV=1	VLDLR	1.384	0.0745936	Up	96.098	6	5	5	5	1.374	1.122	1.032	0.925	0.77	0.787	peroxisome	K20053	VLDLR; very low-density lipoprotein receptor		GO:0000122 negative regulation of transcription from RNA polymerase II promoter; GO:0000902 cell morphogenesis; GO:0000904 cell morphogenesis involved in differentiation; GO:0001666 response to hypoxia; GO:0001932 regulation of protein phosphorylation; GO:0001934 positive regulation of protein phosphorylation; GO:0002237 response to molecule of bacterial origin; GO:0003008 system process; GO:0006…	GO:0000323 lytic vacuole; GO:0005576 extracellular region; GO:0005615 extracellular space; GO:0005622 intracellular; GO:0005623 cell; GO:0005634 nucleus; GO:0005737 cytoplasm; GO:0005764 lysosome; GO:0005765 lysosomal membrane; GO:0005773 vacuole; GO:0005774 vacuolar membrane; GO:0005886 plasma membrane; GO:0005905 clathrin-coated pit; GO:0009986 cell surface; GO:0012505 endomembrane system; GO:0…	GO:0004888 transmembrane signaling receptor activity; GO:0005041 low-density lipoprotein receptor activity; GO:0005215 transporter activity; GO:0005488 binding; GO:0005515 protein binding; GO:0008047 enzyme activator activity; GO:0019207 kinase regulator activity; GO:0019209 kinase activator activity; GO:0019887 protein kinase regulator activity; GO:0030228 lipoprotein particle receptor activity;…	PF07645	Calcium-binding EGF domain	T	KOG1215	Low-density lipoprotein receptors containing Ca2+-binding EGF-like domains
P57739	Claudin-2 OS=Homo sapiens OX=9606 GN=CLDN2 PE=1 SV=1	CLDN2	1.402	0.04894	Up	24.548	11.7	2	2	3	1.091	1.231	1.186	0.762	0.91	0.818	plasma membrane	K06087	CLDN; claudin	map04514 Cell adhesion molecules (CAMs); map04530 Tight junction; map04670 Leukocyte transendothelial migration; map05130 Pathogenic Escherichia coli infection; map05160 Hepatitis C	GO:0007155 cell adhesion; GO:0016338 calcium-independent cell-cell adhesion via plasma membrane cell-adhesion molecules; GO:0022610 biological adhesion; GO:0098609 cell-cell adhesion; GO:0098742 cell-cell adhesion via plasma-membrane adhesion molecules;	GO:0005911 cell-cell junction; GO:0005923 bicellular tight junction; GO:0016020 membrane; GO:0016021 integral component of membrane; GO:0030054 cell junction; GO:0031224 intrinsic component of membrane; GO:0043296 apical junction complex; GO:0044425 membrane part; GO:0070160 occluding junction;	GO:0005488 binding; GO:0005515 protein binding; GO:0042802 identical protein binding;
Q01995	Transgelin OS=Homo sapiens OX=9606 GN=TAGLN PE=1 SV=4	TAGLN	1.43	0.0192915	Up	22.611	10.4	2	2	2	1.254	1.061	1.17	0.958	0.732	0.83	cytoplasm	K20526	TAGLN; transgelin		GO:0007275 multicellular organism development; GO:0007517 muscle organ development; GO:0009888 tissue development; GO:0009987 cellular process; GO:0030154 cell differentiation; GO:0030855 epithelial cell differentiation; GO:0032501 multicellular organismal process; GO:0032502 developmental process; GO:0048513 animal organ development; GO:0048731 system development; GO:0048856 anatomical structure…			PF00307	Calponin homology (CH) domain	Z	KOG2046	Calponin
Q14432	cGMP-inhibited 3',5'-cyclic phosphodiesterase A OS=Homo sapiens OX=9606 GN=PDE3A PE=1 SV=3	PDE3A	1.482	0.0224327	Up	124.98	8.8	7	7	8	1.071	1.267	1.249	0.821	0.869	0.83	plasma membrane	K19021	PDE3A; cGMP-inhibited 3',5'-cyclic phosphodiesterase A [EC:3.1.4.17]	map00230 Purine metabolism; map01100 Metabolic pathways; map04022 cGMP-PKG signaling pathway; map04024 cAMP signaling pathway; map04924 Renin secretion; map05032 Morphine addiction	GO:0000003 reproduction; GO:0001556 oocyte maturation; GO:0003006 developmental process involved in reproduction; GO:0003008 system process; GO:0003013 circulatory system process; GO:0003018 vascular process in circulatory system; GO:0006139 nucleobase-containing compound metabolic process; GO:0006163 purine nucleotide metabolic process; GO:0006195 purine nucleotide catabolic process; GO:0006198 …	GO:0005622 intracellular; GO:0005623 cell; GO:0005737 cytoplasm; GO:0005829 cytosol; GO:0016020 membrane; GO:0044424 intracellular part; GO:0044444 cytoplasmic part; GO:0044464 cell part;	GO:0000166 nucleotide binding; GO:0003824 catalytic activity; GO:0004112 cyclic-nucleotide phosphodiesterase activity; GO:0004114 3',5'-cyclic-nucleotide phosphodiesterase activity; GO:0004115 3',5'-cyclic-AMP phosphodiesterase activity; GO:0004119 cGMP-inhibited cyclic-nucleotide phosphodiesterase activity; GO:0005488 binding; GO:0008081 phosphoric diester hydrolase activity; GO:0016787 hydrolas…	PF00233	3'5'-cyclic nucleotide phosphodiesterase	P	KOG1229	3'5'-cyclic nucleotide phosphodiesterases
P19022	Cadherin-2 OS=Homo sapiens OX=9606 GN=CDH2 PE=1 SV=4	CDH2	1.516	0.0597029	Up	99.808	7.5	3	3	3	1.226	1.098	1.198	0.813	0.695	0.825	peroxisome	K06736	CDH2, CDHN, CD325; cadherin 2, type 1, N-cadherin	map04514 Cell adhesion molecules (CAMs); map05412 Arrhythmogenic right ventricular cardiomyopathy (ARVC)	GO:0001568 blood vessel development; GO:0001932 regulation of protein phosphorylation; GO:0001934 positive regulation of protein phosphorylation; GO:0001941 postsynaptic membrane organization; GO:0001944 vasculature development; GO:0002065 columnar/cuboidal epithelial cell differentiation; GO:0006464 cellular protein modification process; GO:0006807 nitrogen compound metabolic process; GO:0006928…	GO:0005622 intracellular; GO:0005623 cell; GO:0005737 cytoplasm; GO:0005783 endoplasmic reticulum; GO:0005788 endoplasmic reticulum lumen; GO:0005886 plasma membrane; GO:0005887 integral component of plasma membrane; GO:0005911 cell-cell junction; GO:0005912 adherens junction; GO:0005913 cell-cell adherens junction; GO:0005916 fascia adherens; GO:0009986 cell surface; GO:0012505 endomembrane syst…	GO:0005488 binding; GO:0005515 protein binding; GO:0008013 beta-catenin binding; GO:0019899 enzyme binding; GO:0019900 kinase binding; GO:0019901 protein kinase binding; GO:0019902 phosphatase binding; GO:0019903 protein phosphatase binding; GO:0042802 identical protein binding; GO:0044877 macromolecular complex binding; GO:0045294 alpha-catenin binding; GO:0045295 gamma-catenin binding; GO:00509…	PF08758; PF00028	Cadherin prodomain like; Cadherin domain	T	KOG3594	FOG: Cadherin repeats
P19224	UDP-glucuronosyltransferase 1-6 OS=Homo sapiens OX=9606 GN=UGT1A6 PE=1 SV=2	UGT1A6	1.634	0.0385262	Up	60.75	25	12	9	24	1.18	1.289	1.22	0.742	0.811	0.727	plasma membrane	K00699	UGT; glucuronosyltransferase [EC:2.4.1.17]	map00040 Pentose and glucuronate interconversions; map00053 Ascorbate and aldarate metabolism; map00140 Steroid hormone biosynthesis; map00830 Retinol metabolism; map00860 Porphyrin and chlorophyll metabolism; map00980 Metabolism of xenobiotics by cytochrome P450; map00982 Drug metabolism - cytochrome P450; map00983 Drug metabolism - other enzymes; map01100 Metabolic pathways; map05204 Chemical c…	GO:0005975 carbohydrate metabolic process; GO:0005996 monosaccharide metabolic process; GO:0006063 uronic acid metabolic process; GO:0006082 organic acid metabolic process; GO:0006109 regulation of carbohydrate metabolic process; GO:0006805 xenobiotic metabolic process; GO:0008152 metabolic process; GO:0009410 response to xenobiotic stimulus; GO:0009812 flavonoid metabolic process; GO:0009892 neg…	GO:0005622 intracellular; GO:0005623 cell; GO:0005737 cytoplasm; GO:0005783 endoplasmic reticulum; GO:0005789 endoplasmic reticulum membrane; GO:0012505 endomembrane system; GO:0016020 membrane; GO:0031984 organelle subcompartment; GO:0032991 macromolecular complex; GO:0042175 nuclear outer membrane-endoplasmic reticulum membrane network; GO:0043226 organelle; GO:0043227 membrane-bounded organell…	GO:0003824 catalytic activity; GO:0005488 binding; GO:0005515 protein binding; GO:0008194 UDP-glycosyltransferase activity; GO:0015020 glucuronosyltransferase activity; GO:0016740 transferase activity; GO:0016757 transferase activity, transferring glycosyl groups; GO:0016758 transferase activity, transferring hexosyl groups; GO:0019899 enzyme binding; GO:0042802 identical protein binding; GO:0042…			G	KOG1192	UDP-glucuronosyl and UDP-glucosyl transferase
P31327	Carbamoyl-phosphate synthase [ammonia], mitochondrial OS=Homo sapiens OX=9606 GN=CPS1 PE=1 SV=2	CPS1	1.798	0.024383	Up	164.94	54.4	58	56	102	1.275	1.308	1.258	0.706	0.715	0.712	mitochondria	K01948	CPS1; carbamoyl-phosphate synthase (ammonia) [EC:6.3.4.16]	map00220 Arginine biosynthesis; map00250 Alanine, aspartate and glutamate metabolism; map00910 Nitrogen metabolism; map01100 Metabolic pathways; map01200 Carbon metabolism; map01230 Biosynthesis of amino acids	GO:0000050 urea cycle; GO:0000052 citrulline metabolic process; GO:0000096 sulfur amino acid metabolic process; GO:0001101 response to acid chemical; GO:0001505 regulation of neurotransmitter levels; GO:0001889 liver development; GO:0002237 response to molecule of bacterial origin; GO:0003008 system process; GO:0003013 circulatory system process; GO:0003018 vascular process in circulatory system;…	GO:0005622 intracellular; GO:0005623 cell; GO:0005634 nucleus; GO:0005730 nucleolus; GO:0005737 cytoplasm; GO:0005739 mitochondrion; GO:0005740 mitochondrial envelope; GO:0005743 mitochondrial inner membrane; GO:0005759 mitochondrial matrix; GO:0009295 nucleoid; GO:0016020 membrane; GO:0019866 organelle inner membrane; GO:0031090 organelle membrane; GO:0031966 mitochondrial membrane; GO:0031967 o…	GO:0000166 nucleotide binding; GO:0003824 catalytic activity; GO:0004087 carbamoyl-phosphate synthase (ammonia) activity; GO:0004088 carbamoyl-phosphate synthase (glutamine-hydrolyzing) activity; GO:0004175 endopeptidase activity; GO:0005488 binding; GO:0005509 calcium ion binding; GO:0005524 ATP binding; GO:0005543 phospholipid binding; GO:0008144 drug binding; GO:0008233 peptidase activity; GO:…	PF00988; PF00117; PF02786; PF02787; PF02142	Carbamoyl-phosphate synthase small chain, CPSase domain; Glutamine amidotransferase class-I; Carbamoyl-phosphate synthase L chain, ATP binding domain; Carbamoyl-phosphate synthetase large chain, oligomerisation domain; MGS-like domain	F	KOG0370	Multifunctional pyrimidine synthesis protein CAD (includes carbamoyl-phophate synthetase, aspartate transcarbamylase, and glutamine amidotransferase)

## Sheet: WT_TvsWT_1
Protein accession	Protein description	Gene name	WT_T/WT_1 Ratio	Regulated Type	MW [kDa]	Coverage [%]	Peptides	Unique peptides	PSMs	KO_4	KO_5	KO_6	WT_1	WT_2	WT_3	Subcellular localization	KEGG KO No.	KEGG Gene	KEGG pathway	Biological Process	Cellular Component	Molecular Function	Pfam ID	Domain description	KOG category	KOG NO.	KOG description
P09913	Interferon-induced protein with tetratricopeptide repeats 2 OS=Homo sapiens OX=9606 GN=IFIT2 PE=1 SV=1	IFIT2	3.22665	Up	54.632	32.6	13	13	17	0.469	1.379	1.422	0.364	1.173	1.176	cytoplasm				GO:0002252 immune effector process; GO:0002376 immune system process; GO:0006915 apoptotic process; GO:0006950 response to stress; GO:0006952 defense response; GO:0006955 immune response; GO:0006996 organelle organization; GO:0007005 mitochondrion organization; GO:0007154 cell communication; GO:0007165 signal transduction; GO:0007166 cell surface receptor signaling pathway; GO:0008219 cell death;…	GO:0005622 intracellular; GO:0005623 cell; GO:0005737 cytoplasm; GO:0005783 endoplasmic reticulum; GO:0005829 cytosol; GO:0012505 endomembrane system; GO:0043226 organelle; GO:0043227 membrane-bounded organelle; GO:0043229 intracellular organelle; GO:0043231 intracellular membrane-bounded organelle; GO:0044424 intracellular part; GO:0044444 cytoplasmic part; GO:0044464 cell part;				S	KOG1124	FOG: TPR repeat
P10412	Histone H1.4 OS=Homo sapiens OX=9606 GN=H1-4 PE=1 SV=2	H1-4	3.14802	Up	21.865	31.5	9	3	14	0.598	1.231	1.048	0.429	1.406	1.295	nucleus	K11275	H1_5; histone H1/5		GO:0000122 negative regulation of transcription from RNA polymerase II promoter; GO:0006323 DNA packaging; GO:0006325 chromatin organization; GO:0006333 chromatin assembly or disassembly; GO:0006355 regulation of transcription, DNA-templated; GO:0006357 regulation of transcription from RNA polymerase II promoter; GO:0006464 cellular protein modification process; GO:0006479 protein methylation; GO…	GO:0000228 nuclear chromosome; GO:0000785 chromatin; GO:0000790 nuclear chromatin; GO:0000791 euchromatin; GO:0005622 intracellular; GO:0005623 cell; GO:0005634 nucleus; GO:0005694 chromosome; GO:0005719 nuclear euchromatin; GO:0031974 membrane-enclosed lumen; GO:0031981 nuclear lumen; GO:0035327 transcriptionally active chromatin; GO:0043226 organelle; GO:0043227 membrane-bounded organelle; GO:0…	GO:0003676 nucleic acid binding; GO:0003677 DNA binding; GO:0003682 chromatin binding; GO:0005488 binding; GO:0031490 chromatin DNA binding; GO:0097159 organic cyclic compound binding; GO:1901363 heterocyclic compound binding;	PF00538	linker histone H1 and H5 family	B	KOG4012	Histone H1
P42766	60S ribosomal protein L35 OS=Homo sapiens OX=9606 GN=RPL35 PE=1 SV=2	RPL35	2.82533	Up	14.551	15.4	2	2	3	0.545	1.244	1.165	0.458	1.31	1.278	cytoplasm	K02918	RP-L35e, RPL35; large subunit ribosomal protein L35e	map03010 Ribosome	GO:0000184 nuclear-transcribed mRNA catabolic process, nonsense-mediated decay; GO:0000463 maturation of LSU-rRNA from tricistronic rRNA transcript (SSU-rRNA, 5.8S rRNA, LSU-rRNA); GO:0000470 maturation of LSU-rRNA; GO:0000956 nuclear-transcribed mRNA catabolic process; GO:0006139 nucleobase-containing compound metabolic process; GO:0006364 rRNA processing; GO:0006396 RNA processing; GO:0006401 R…	GO:0005622 intracellular; GO:0005623 cell; GO:0005634 nucleus; GO:0005730 nucleolus; GO:0005737 cytoplasm; GO:0005829 cytosol; GO:0005840 ribosome; GO:0015934 large ribosomal subunit; GO:0022625 cytosolic large ribosomal subunit; GO:0022626 cytosolic ribosome; GO:0031974 membrane-enclosed lumen; GO:0031981 nuclear lumen; GO:0032991 macromolecular complex; GO:0043226 organelle; GO:0043227 membrane…	GO:0003676 nucleic acid binding; GO:0003723 RNA binding; GO:0003729 mRNA binding; GO:0003735 structural constituent of ribosome; GO:0005198 structural molecule activity; GO:0005488 binding; GO:0043021 ribonucleoprotein complex binding; GO:0044877 macromolecular complex binding; GO:0097159 organic cyclic compound binding; GO:1901363 heterocyclic compound binding;			J	KOG3436	60S ribosomal protein L35
Q8IZJ0	Interferon lambda-2 OS=Homo sapiens OX=9606 GN=IFNL2 PE=2 SV=1	IFNL2	2.56776	Up	22.288	39.5	8	8	10	0.514	1.18	1.081	0.487	1.141	1.36	extracellular	K22669	IFNL2_3, IL28; interferon lambda 2/3	map04060 Cytokine-cytokine receptor interaction; map04630 JAK-STAT signaling pathway	GO:0002251 organ or tissue specific immune response; GO:0002252 immune effector process; GO:0002376 immune system process; GO:0002385 mucosal immune response; GO:0002682 regulation of immune system process; GO:0002694 regulation of leukocyte activation; GO:0006950 response to stress; GO:0006952 defense response; GO:0006955 immune response; GO:0007154 cell communication; GO:0007165 signal transduc…	GO:0005576 extracellular region; GO:0005615 extracellular space; GO:0044421 extracellular region part;	GO:0005102 receptor binding; GO:0005488 binding; GO:0005515 protein binding;
P09914	Interferon-induced protein with tetratricopeptide repeats 1 OS=Homo sapiens OX=9606 GN=IFIT1 PE=1 SV=2	IFIT1	2.27843	Up	55.36	36.6	15	15	19	0.464	1.376	1.332	0.51	1.166	1.158	cytoplasm	K14217	IFIT1; interferon-induced protein with tetratricopeptide repeats 1	map05160 Hepatitis C	GO:0002376 immune system process; GO:0002682 regulation of immune system process; GO:0002683 negative regulation of immune system process; GO:0002697 regulation of immune effector process; GO:0002698 negative regulation of immune effector process; GO:0002831 regulation of response to biotic stimulus; GO:0002832 negative regulation of response to biotic stimulus; GO:0006810 transport; GO:0006886 i…	GO:0005622 intracellular; GO:0005623 cell; GO:0005737 cytoplasm; GO:0005829 cytosol; GO:0044424 intracellular part; GO:0044444 cytoplasmic part; GO:0044464 cell part;	GO:0003676 nucleic acid binding; GO:0003723 RNA binding; GO:0005488 binding; GO:0097159 organic cyclic compound binding; GO:1901363 heterocyclic compound binding;			S	KOG1124	FOG: TPR repeat
O75807	Protein phosphatase 1 regulatory subunit 15A OS=Homo sapiens OX=9606 GN=PPP1R15A PE=1 SV=1	PPP1R15A	2.11552	Up	73.477	18.1	10	10	13	0.58	1.168	1.198	0.58	1.196	1.258	extracellular	K14019	PPP1R15A, GADD34; protein phosphatase 1 regulatory subunit 15A	map04141 Protein processing in endoplasmic reticulum	GO:0000122 negative regulation of transcription from RNA polymerase II promoter; GO:0001932 regulation of protein phosphorylation; GO:0001933 negative regulation of protein phosphorylation; GO:0001934 positive regulation of protein phosphorylation; GO:0006355 regulation of transcription, DNA-templated; GO:0006356 regulation of transcription from RNA polymerase I promoter; GO:0006357 regulation of…	GO:0000164 protein phosphatase type 1 complex; GO:0005622 intracellular; GO:0005623 cell; GO:0005737 cytoplasm; GO:0005739 mitochondrion; GO:0005783 endoplasmic reticulum; GO:0005789 endoplasmic reticulum membrane; GO:0005794 Golgi apparatus; GO:0005829 cytosol; GO:0008287 protein serine/threonine phosphatase complex; GO:0012505 endomembrane system; GO:0016020 membrane; GO:0031984 organelle subco…	GO:0005488 binding; GO:0005515 protein binding; GO:0008047 enzyme activator activity; GO:0008157 protein phosphatase 1 binding; GO:0019208 phosphatase regulator activity; GO:0019211 phosphatase activator activity; GO:0019888 protein phosphatase regulator activity; GO:0019899 enzyme binding; GO:0019900 kinase binding; GO:0019901 protein kinase binding; GO:0019902 phosphatase binding; GO:0019903 pr…	PF10488	Phosphatase-1 catalytic subunit binding region
P07305	Histone H1.0 OS=Homo sapiens OX=9606 GN=H1-0 PE=1 SV=3	H1-0	2.0773	Up	20.863	20.1	5	5	7	0.669	1.148	0.985	0.608	1.296	1.23	nucleus	K11275	H1_5; histone H1/5		GO:0000737 DNA catabolic process, endonucleolytic; GO:0006139 nucleobase-containing compound metabolic process; GO:0006259 DNA metabolic process; GO:0006308 DNA catabolic process; GO:0006309 apoptotic DNA fragmentation; GO:0006725 cellular aromatic compound metabolic process; GO:0006807 nitrogen compound metabolic process; GO:0006915 apoptotic process; GO:0006921 cellular component disassembly in…	GO:0000228 nuclear chromosome; GO:0000785 chromatin; GO:0000790 nuclear chromatin; GO:0000791 euchromatin; GO:0005622 intracellular; GO:0005623 cell; GO:0005634 nucleus; GO:0005654 nucleoplasm; GO:0005694 chromosome; GO:0005719 nuclear euchromatin; GO:0005737 cytoplasm; GO:0005794 Golgi apparatus; GO:0005856 cytoskeleton; GO:0012505 endomembrane system; GO:0015629 actin cytoskeleton; GO:0016604 n…	GO:0003676 nucleic acid binding; GO:0003677 DNA binding; GO:0003680 AT DNA binding; GO:0003682 chromatin binding; GO:0003690 double-stranded DNA binding; GO:0005488 binding; GO:0031490 chromatin DNA binding; GO:0043565 sequence-specific DNA binding; GO:0097159 organic cyclic compound binding; GO:1901363 heterocyclic compound binding; GO:1990837 sequence-specific double-stranded DNA binding;	PF00538	linker histone H1 and H5 family	B	KOG4012	Histone H1
Q9Y3Y2	Chromatin target of PRMT1 protein OS=Homo sapiens OX=9606 GN=CHTOP PE=1 SV=2	CHTOP	2.05188	Up	26.396	16.9	3	3	4	0.687	1.058	0.902	0.665	1.579	1.15	mitochondria				GO:0006139 nucleobase-containing compound metabolic process; GO:0006396 RNA processing; GO:0006397 mRNA processing; GO:0006403 RNA localization; GO:0006405 RNA export from nucleus; GO:0006406 mRNA export from nucleus; GO:0006611 protein export from nucleus; GO:0006725 cellular aromatic compound metabolic process; GO:0006807 nitrogen compound metabolic process; GO:0006810 transport; GO:0006886 int…	GO:0000346 transcription export complex; GO:0005622 intracellular; GO:0005623 cell; GO:0005634 nucleus; GO:0005654 nucleoplasm; GO:0005737 cytoplasm; GO:0016604 nuclear body; GO:0016607 nuclear speck; GO:0031974 membrane-enclosed lumen; GO:0031981 nuclear lumen; GO:0032991 macromolecular complex; GO:0035770 ribonucleoprotein granule; GO:0036464 cytoplasmic ribonucleoprotein granule; GO:0043226 or…	GO:0000166 nucleotide binding; GO:0003676 nucleic acid binding; GO:0003677 DNA binding; GO:0005488 binding; GO:0008327 methyl-CpG binding; GO:0036094 small molecule binding; GO:0043565 sequence-specific DNA binding; GO:0097159 organic cyclic compound binding; GO:1901265 nucleoside phosphate binding; GO:1901363 heterocyclic compound binding;
P16401	Histone H1.5 OS=Homo sapiens OX=9606 GN=H1-5 PE=1 SV=3	H1-5	2.04782	Up	22.58	31.4	7	5	10	0.78	1.177	1.008	0.596	1.341	1.1	nucleus	K11275	H1_5; histone H1/5		GO:0000122 negative regulation of transcription from RNA polymerase II promoter; GO:0001558 regulation of cell growth; GO:0006325 chromatin organization; GO:0006355 regulation of transcription, DNA-templated; GO:0006357 regulation of transcription from RNA polymerase II promoter; GO:0006996 organelle organization; GO:0007275 multicellular organism development; GO:0007517 muscle organ development;…	GO:0000228 nuclear chromosome; GO:0000785 chromatin; GO:0000790 nuclear chromatin; GO:0000792 heterochromatin; GO:0005622 intracellular; GO:0005623 cell; GO:0005634 nucleus; GO:0005694 chromosome; GO:0005720 nuclear heterochromatin; GO:0031974 membrane-enclosed lumen; GO:0031981 nuclear lumen; GO:0043226 organelle; GO:0043227 membrane-bounded organelle; GO:0043228 non-membrane-bounded organelle; …	GO:0003676 nucleic acid binding; GO:0003677 DNA binding; GO:0003682 chromatin binding; GO:0005488 binding; GO:0005515 protein binding; GO:0019899 enzyme binding; GO:0031490 chromatin DNA binding; GO:0042826 histone deacetylase binding; GO:0097159 organic cyclic compound binding; GO:1901363 heterocyclic compound binding;	PF00538	linker histone H1 and H5 family	B	KOG4012	Histone H1
P83731	60S ribosomal protein L24 OS=Homo sapiens OX=9606 GN=RPL24 PE=1 SV=1	RPL24	2.03956	Up	17.779	30.6	6	6	11	0.756	1.111	1.086	0.594	1.27	1.153	cytoplasm	K02896	RP-L24e, RPL24; large subunit ribosomal protein L24e	map03010 Ribosome	GO:0000027 ribosomal large subunit assembly; GO:0000075 cell cycle checkpoint; GO:0000184 nuclear-transcribed mRNA catabolic process, nonsense-mediated decay; GO:0000278 mitotic cell cycle; GO:0000280 nuclear division; GO:0000902 cell morphogenesis; GO:0000904 cell morphogenesis involved in differentiation; GO:0000956 nuclear-transcribed mRNA catabolic process; GO:0001654 eye development; GO:0002…	GO:0005622 intracellular; GO:0005623 cell; GO:0005737 cytoplasm; GO:0005783 endoplasmic reticulum; GO:0005829 cytosol; GO:0005840 ribosome; GO:0005844 polysome; GO:0012505 endomembrane system; GO:0015934 large ribosomal subunit; GO:0022625 cytosolic large ribosomal subunit; GO:0022626 cytosolic ribosome; GO:0032991 macromolecular complex; GO:0042788 polysomal ribosome; GO:0043226 organelle; GO:00…	GO:0003676 nucleic acid binding; GO:0003723 RNA binding; GO:0003735 structural constituent of ribosome; GO:0005198 structural molecule activity; GO:0005488 binding; GO:0097159 organic cyclic compound binding; GO:1901363 heterocyclic compound binding;	PF01246	Ribosomal protein L24e	J	KOG1722	60s ribosomal protein L24
O14879	Interferon-induced protein with tetratricopeptide repeats 3 OS=Homo sapiens OX=9606 GN=IFIT3 PE=1 SV=1	IFIT3	2.03131	Up	55.984	39	12	12	14	0.5	1.324	1.333	0.543	1.126	1.08	cytoplasm				GO:0002252 immune effector process; GO:0002376 immune system process; GO:0006950 response to stress; GO:0006952 defense response; GO:0006955 immune response; GO:0007154 cell communication; GO:0007165 signal transduction; GO:0007166 cell surface receptor signaling pathway; GO:0008285 negative regulation of cell proliferation; GO:0009605 response to external stimulus; GO:0009607 response to biotic …	GO:0005622 intracellular; GO:0005623 cell; GO:0005737 cytoplasm; GO:0005739 mitochondrion; GO:0005829 cytosol; GO:0043226 organelle; GO:0043227 membrane-bounded organelle; GO:0043229 intracellular organelle; GO:0043231 intracellular membrane-bounded organelle; GO:0044424 intracellular part; GO:0044444 cytoplasmic part; GO:0044464 cell part;	GO:0005488 binding; GO:0005515 protein binding; GO:0042802 identical protein binding;			S	KOG1124	FOG: TPR repeat
P16402	Histone H1.3 OS=Homo sapiens OX=9606 GN=H1-3 PE=1 SV=2	H1-3	1.92042	Up	22.35	38	9	3	13	0.88	1.199	0.918	0.622	1.31	1.079	nucleus	K11275	H1_5; histone H1/5			GO:0000228 nuclear chromosome; GO:0000785 chromatin; GO:0000790 nuclear chromatin; GO:0000791 euchromatin; GO:0000792 heterochromatin; GO:0005622 intracellular; GO:0005623 cell; GO:0005634 nucleus; GO:0005694 chromosome; GO:0005719 nuclear euchromatin; GO:0005720 nuclear heterochromatin; GO:0031974 membrane-enclosed lumen; GO:0031981 nuclear lumen; GO:0043226 organelle; GO:0043227 membrane-bounde…	GO:0003676 nucleic acid binding; GO:0003677 DNA binding; GO:0003682 chromatin binding; GO:0005488 binding; GO:0031490 chromatin DNA binding; GO:0097159 organic cyclic compound binding; GO:1901363 heterocyclic compound binding;	PF00538	linker histone H1 and H5 family	B	KOG4012	Histone H1
P83881	60S ribosomal protein L36a OS=Homo sapiens OX=9606 GN=RPL36A PE=1 SV=2	RPL36A	1.89692	Up	12.441	34.9	5	5	8	0.753	1.04	1.053	0.65	1.304	1.162	extracellular	K02929	RP-L44e, RPL44; large subunit ribosomal protein L44e	map03010 Ribosome	GO:0000184 nuclear-transcribed mRNA catabolic process, nonsense-mediated decay; GO:0000956 nuclear-transcribed mRNA catabolic process; GO:0002181 cytoplasmic translation; GO:0006139 nucleobase-containing compound metabolic process; GO:0006401 RNA catabolic process; GO:0006402 mRNA catabolic process; GO:0006412 translation; GO:0006413 translational initiation; GO:0006518 peptide metabolic process;…	GO:0005622 intracellular; GO:0005623 cell; GO:0005737 cytoplasm; GO:0005783 endoplasmic reticulum; GO:0005829 cytosol; GO:0005840 ribosome; GO:0005844 polysome; GO:0005886 plasma membrane; GO:0012505 endomembrane system; GO:0015934 large ribosomal subunit; GO:0016020 membrane; GO:0022625 cytosolic large ribosomal subunit; GO:0022626 cytosolic ribosome; GO:0032991 macromolecular complex; GO:004278…	GO:0003735 structural constituent of ribosome; GO:0005198 structural molecule activity;			J	KOG3464	60S ribosomal protein L44
P26373	60S ribosomal protein L13 OS=Homo sapiens OX=9606 GN=RPL13 PE=1 SV=4	RPL13	1.88276	Up	24.261	38.4	8	8	16	0.79	1.058	1.092	0.644	1.216	1.209	cytoplasm	K02873	RP-L13e, RPL13; large subunit ribosomal protein L13e	map03010 Ribosome	GO:0000184 nuclear-transcribed mRNA catabolic process, nonsense-mediated decay; GO:0000956 nuclear-transcribed mRNA catabolic process; GO:0001889 liver development; GO:0006139 nucleobase-containing compound metabolic process; GO:0006401 RNA catabolic process; GO:0006402 mRNA catabolic process; GO:0006412 translation; GO:0006413 translational initiation; GO:0006518 peptide metabolic process; GO:00…	GO:0005622 intracellular; GO:0005623 cell; GO:0005634 nucleus; GO:0005730 nucleolus; GO:0005737 cytoplasm; GO:0005783 endoplasmic reticulum; GO:0005829 cytosol; GO:0005840 ribosome; GO:0012505 endomembrane system; GO:0015934 large ribosomal subunit; GO:0022625 cytosolic large ribosomal subunit; GO:0022626 cytosolic ribosome; GO:0031974 membrane-enclosed lumen; GO:0031981 nuclear lumen; GO:0032991…	GO:0003676 nucleic acid binding; GO:0003723 RNA binding; GO:0003735 structural constituent of ribosome; GO:0005198 structural molecule activity; GO:0005488 binding; GO:0097159 organic cyclic compound binding; GO:1901363 heterocyclic compound binding;			J	KOG3295	60S Ribosomal protein L13
Q71DI3	Histone H3.2 OS=Homo sapiens OX=9606 GN=H3C15 PE=1 SV=3	H3C15	1.80848	Up	15.388	47.1	5	1	11	0.754	1.12	0.974	0.684	1.309	1.165	nucleus							PF00125	Core histone H2A/H2B/H3/H4	B	KOG1745	Histones H3 and H4
P62424	60S ribosomal protein L7a OS=Homo sapiens OX=9606 GN=RPL7A PE=1 SV=2	RPL7A	1.78144	Up	29.995	38.7	12	12	20	0.808	1.096	1.074	0.668	1.208	1.172	cytoplasm	K02936	RP-L7Ae, RPL7A; large subunit ribosomal protein L7Ae	map03010 Ribosome	GO:0000184 nuclear-transcribed mRNA catabolic process, nonsense-mediated decay; GO:0000470 maturation of LSU-rRNA; GO:0000956 nuclear-transcribed mRNA catabolic process; GO:0006139 nucleobase-containing compound metabolic process; GO:0006364 rRNA processing; GO:0006396 RNA processing; GO:0006401 RNA catabolic process; GO:0006402 mRNA catabolic process; GO:0006412 translation; GO:0006413 translati…	GO:0005622 intracellular; GO:0005623 cell; GO:0005737 cytoplasm; GO:0005829 cytosol; GO:0005840 ribosome; GO:0005844 polysome; GO:0016020 membrane; GO:0032991 macromolecular complex; GO:0042788 polysomal ribosome; GO:0043226 organelle; GO:0043228 non-membrane-bounded organelle; GO:0043229 intracellular organelle; GO:0043232 intracellular non-membrane-bounded organelle; GO:0044424 intracellular pa…	GO:0003735 structural constituent of ribosome; GO:0005198 structural molecule activity;	PF01248	Ribosomal protein L7Ae/L30e/S12e/Gadd45 family	J	KOG3166	60S ribosomal protein L7A
Q9BYX4	Interferon-induced helicase C domain-containing protein 1 OS=Homo sapiens OX=9606 GN=IFIH1 PE=1 SV=3	IFIH1	1.75615	Up	116.69	2.2	2	2	3	0.655	1.322	1.086	0.65	1.187	1.096	cytoplasm	K12647	IFIH1, MDA5; interferon-induced helicase C domain-containing protein 1 [EC:3.6.4.13]	map04622 RIG-I-like receptor signaling pathway; map05161 Hepatitis B; map05162 Measles; map05164 Influenza A; map05168 Herpes simplex virus 1 infection	GO:0001817 regulation of cytokine production; GO:0001818 negative regulation of cytokine production; GO:0001819 positive regulation of cytokine production; GO:0002218 activation of innate immune response; GO:0002221 pattern recognition receptor signaling pathway; GO:0002252 immune effector process; GO:0002253 activation of immune response; GO:0002376 immune system process; GO:0002682 regulation o…	GO:0005622 intracellular; GO:0005623 cell; GO:0005737 cytoplasm; GO:0005829 cytosol; GO:0044424 intracellular part; GO:0044444 cytoplasmic part; GO:0044464 cell part;	GO:0003676 nucleic acid binding; GO:0003723 RNA binding; GO:0003725 double-stranded RNA binding; GO:0003727 single-stranded RNA binding; GO:0005488 binding; GO:0005515 protein binding; GO:0008270 zinc ion binding; GO:0042802 identical protein binding; GO:0043021 ribonucleoprotein complex binding; GO:0043167 ion binding; GO:0043169 cation binding; GO:0044877 macromolecular complex binding; GO:0046…	PF11648	C-terminal domain of RIG-I	A	KOG0354	DEAD-box like helicase
P18621	60S ribosomal protein L17 OS=Homo sapiens OX=9606 GN=RPL17 PE=1 SV=3	RPL17	1.73743	Up	21.397	37	7	7	15	0.796	1.029	0.978	0.716	1.294	1.194	cytoplasm	K02880	RP-L17e, RPL17; large subunit ribosomal protein L17e	map03010 Ribosome	GO:0000184 nuclear-transcribed mRNA catabolic process, nonsense-mediated decay; GO:0000956 nuclear-transcribed mRNA catabolic process; GO:0006139 nucleobase-containing compound metabolic process; GO:0006401 RNA catabolic process; GO:0006402 mRNA catabolic process; GO:0006412 translation; GO:0006413 translational initiation; GO:0006518 peptide metabolic process; GO:0006605 protein targeting; GO:00…	GO:0005622 intracellular; GO:0005623 cell; GO:0005737 cytoplasm; GO:0005829 cytosol; GO:0044424 intracellular part; GO:0044444 cytoplasmic part; GO:0044464 cell part;	GO:0003735 structural constituent of ribosome; GO:0005198 structural molecule activity;	PF00237	Ribosomal protein L22p/L17e	J	KOG3353	60S ribosomal protein L22
P50914	60S ribosomal protein L14 OS=Homo sapiens OX=9606 GN=RPL14 PE=1 SV=4	RPL14	1.72914	Up	23.432	24.7	5	5	9	0.832	1.103	1.082	0.659	1.165	1.114	mitochondria	K02875	RP-L14e, RPL14; large subunit ribosomal protein L14e	map03010 Ribosome	GO:0000184 nuclear-transcribed mRNA catabolic process, nonsense-mediated decay; GO:0000956 nuclear-transcribed mRNA catabolic process; GO:0006139 nucleobase-containing compound metabolic process; GO:0006364 rRNA processing; GO:0006396 RNA processing; GO:0006401 RNA catabolic process; GO:0006402 mRNA catabolic process; GO:0006412 translation; GO:0006413 translational initiation; GO:0006518 peptide…	GO:0005622 intracellular; GO:0005623 cell; GO:0005737 cytoplasm; GO:0005783 endoplasmic reticulum; GO:0005789 endoplasmic reticulum membrane; GO:0005791 rough endoplasmic reticulum; GO:0005829 cytosol; GO:0005840 ribosome; GO:0012505 endomembrane system; GO:0015934 large ribosomal subunit; GO:0016020 membrane; GO:0022625 cytosolic large ribosomal subunit; GO:0022626 cytosolic ribosome; GO:0030867…	GO:0003676 nucleic acid binding; GO:0003723 RNA binding; GO:0003735 structural constituent of ribosome; GO:0005198 structural molecule activity; GO:0005488 binding; GO:0097159 organic cyclic compound binding; GO:1901363 heterocyclic compound binding;			J	KOG3421	60S ribosomal protein L14
P62805	Histone H4 OS=Homo sapiens OX=9606 GN=H4C1 PE=1 SV=2	H4C1	1.70109	Up	11.367	52.4	8	8	37	0.647	1.142	0.949	0.731	1.315	1.172	nucleus									B	KOG3467	Histone H4
P62917	60S ribosomal protein L8 OS=Homo sapiens OX=9606 GN=RPL8 PE=1 SV=2	RPL8	1.69187	Up	28.024	38.9	7	7	16	0.773	1.043	1.048	0.701	1.278	1.094	cytoplasm	K02938	RP-L8e, RPL8; large subunit ribosomal protein L8e	map03010 Ribosome	GO:0000184 nuclear-transcribed mRNA catabolic process, nonsense-mediated decay; GO:0000956 nuclear-transcribed mRNA catabolic process; GO:0002181 cytoplasmic translation; GO:0006139 nucleobase-containing compound metabolic process; GO:0006401 RNA catabolic process; GO:0006402 mRNA catabolic process; GO:0006412 translation; GO:0006413 translational initiation; GO:0006518 peptide metabolic process;…	GO:0005622 intracellular; GO:0005623 cell; GO:0005737 cytoplasm; GO:0005829 cytosol; GO:0005840 ribosome; GO:0005844 polysome; GO:0015934 large ribosomal subunit; GO:0022625 cytosolic large ribosomal subunit; GO:0022626 cytosolic ribosome; GO:0032991 macromolecular complex; GO:0042788 polysomal ribosome; GO:0043226 organelle; GO:0043228 non-membrane-bounded organelle; GO:0043229 intracellular org…	GO:0003676 nucleic acid binding; GO:0003723 RNA binding; GO:0003735 structural constituent of ribosome; GO:0005198 structural molecule activity; GO:0005488 binding; GO:0019843 rRNA binding; GO:0097159 organic cyclic compound binding; GO:1901363 heterocyclic compound binding; GO:1990932 5.8S rRNA binding;	PF00181; PF03947	Ribosomal Proteins L2, RNA binding domain; Ribosomal Proteins L2, C-terminal domain	J	KOG2309	60s ribosomal protein L2/L8
O76021	Ribosomal L1 domain-containing protein 1 OS=Homo sapiens OX=9606 GN=RSL1D1 PE=1 SV=3	RSL1D1	1.69147	Up	54.972	40.8	16	16	24	0.832	1.11	1.017	0.692	1.233	1.108	nucleus	K14775	UTP30, RSL1D1; ribosome biogenesis protein UTP30		GO:0000470 maturation of LSU-rRNA; GO:0006139 nucleobase-containing compound metabolic process; GO:0006364 rRNA processing; GO:0006396 RNA processing; GO:0006725 cellular aromatic compound metabolic process; GO:0006807 nitrogen compound metabolic process; GO:0008152 metabolic process; GO:0009987 cellular process; GO:0010467 gene expression; GO:0010941 regulation of cell death; GO:0016070 RNA meta…	GO:0005622 intracellular; GO:0005623 cell; GO:0005634 nucleus; GO:0005730 nucleolus; GO:0030684 preribosome; GO:0030686 90S preribosome; GO:0031974 membrane-enclosed lumen; GO:0031981 nuclear lumen; GO:0032991 macromolecular complex; GO:0043226 organelle; GO:0043227 membrane-bounded organelle; GO:0043228 non-membrane-bounded organelle; GO:0043229 intracellular organelle; GO:0043231 intracellular …	GO:0003676 nucleic acid binding; GO:0003723 RNA binding; GO:0003729 mRNA binding; GO:0003730 mRNA 3'-UTR binding; GO:0005488 binding; GO:0048027 mRNA 5'-UTR binding; GO:0097159 organic cyclic compound binding; GO:1901363 heterocyclic compound binding;	PF00687	Ribosomal protein L1p/L10e family	S	KOG1685	Uncharacterized conserved protein
P62753	40S ribosomal protein S6 OS=Homo sapiens OX=9606 GN=RPS6 PE=1 SV=1	RPS6	1.68384	Up	28.68	32.1	10	10	23	0.767	1.058	1.023	0.718	1.217	1.201	cytoplasm	K02991	RP-S6e, RPS6; small subunit ribosomal protein S6e	map01521 EGFR tyrosine kinase inhibitor resistance; map03010 Ribosome; map04066 HIF-1 signaling pathway; map04150 mTOR signaling pathway; map04151 PI3K-Akt signaling pathway; map04371 Apelin signaling pathway; map04714 Thermogenesis; map04910 Insulin signaling pathway; map05205 Proteoglycans in cancer	GO:0000003 reproduction; GO:0000028 ribosomal small subunit assembly; GO:0000075 cell cycle checkpoint; GO:0000082 G1/S transition of mitotic cell cycle; GO:0000184 nuclear-transcribed mRNA catabolic process, nonsense-mediated decay; GO:0000278 mitotic cell cycle; GO:0000956 nuclear-transcribed mRNA catabolic process; GO:0001775 cell activation; GO:0001776 leukocyte homeostasis; GO:0001890 placen…	GO:0005622 intracellular; GO:0005623 cell; GO:0005634 nucleus; GO:0005654 nucleoplasm; GO:0005730 nucleolus; GO:0005737 cytoplasm; GO:0005783 endoplasmic reticulum; GO:0005829 cytosol; GO:0005840 ribosome; GO:0005844 polysome; GO:0012505 endomembrane system; GO:0015935 small ribosomal subunit; GO:0022626 cytosolic ribosome; GO:0022627 cytosolic small ribosomal subunit; GO:0030425 dendrite; GO:003…	GO:0003676 nucleic acid binding; GO:0003723 RNA binding; GO:0003729 mRNA binding; GO:0003735 structural constituent of ribosome; GO:0005198 structural molecule activity; GO:0005488 binding; GO:0005515 protein binding; GO:0019899 enzyme binding; GO:0019900 kinase binding; GO:0019901 protein kinase binding; GO:0097159 organic cyclic compound binding; GO:1901363 heterocyclic compound binding;			J	KOG1646	40S ribosomal protein S6
P46779	60S ribosomal protein L28 OS=Homo sapiens OX=9606 GN=RPL28 PE=1 SV=3	RPL28	1.65884	Up	15.747	33.6	5	5	8	0.778	1.03	1.027	0.724	1.248	1.154	mitochondria	K02903	RP-L28e, RPL28; large subunit ribosomal protein L28e	map03010 Ribosome						J	KOG3412	60S ribosomal protein L28
P05412	Transcription factor AP-1 OS=Homo sapiens OX=9606 GN=JUN PE=1 SV=2	JUN	1.65455	Up	35.675	4.5	1	1	1	0.78	1.202	1.173	0.66	1.088	1.096	nucleus	K04448	JUN; transcription factor AP-1	map01522 Endocrine resistance; map04010 MAPK signaling pathway; map04012 ErbB signaling pathway; map04013 MAPK signaling pathway - fly; map04024 cAMP signaling pathway; map04137 Mitophagy - animal; map04210 Apoptosis; map04214 Apoptosis - fly; map04310 Wnt signaling pathway; map04380 Osteoclast differentiation; map04510 Focal adhesion; map04530 Tight junction; map04620 Toll-like receptor signalin…	GO:0000122 negative regulation of transcription from RNA polymerase II promoter; GO:0000302 response to reactive oxygen species; GO:0001525 angiogenesis; GO:0001568 blood vessel development; GO:0001654 eye development; GO:0001774 microglial cell activation; GO:0001775 cell activation; GO:0001836 release of cytochrome c from mitochondria; GO:0001889 liver development; GO:0001932 regulation of prot…	GO:0000228 nuclear chromosome; GO:0000785 chromatin; GO:0000790 nuclear chromatin; GO:0000791 euchromatin; GO:0005622 intracellular; GO:0005623 cell; GO:0005634 nucleus; GO:0005654 nucleoplasm; GO:0005667 transcription factor complex; GO:0005694 chromosome; GO:0005719 nuclear euchromatin; GO:0005737 cytoplasm; GO:0005829 cytosol; GO:0017053 transcriptional repressor complex; GO:0031974 membrane-e…	GO:0000976 transcription regulatory region sequence-specific DNA binding; GO:0000977 RNA polymerase II regulatory region sequence-specific DNA binding; GO:0000978 RNA polymerase II core promoter proximal region sequence-specific DNA binding; GO:0000980 RNA polymerase II distal enhancer sequence-specific DNA binding; GO:0000981 RNA polymerase II transcription factor activity, sequence-specific DNA…			K	KOG0837	Transcriptional activator of the JUN family
Q9H7B2	Ribosome production factor 2 homolog OS=Homo sapiens OX=9606 GN=RPF2 PE=1 SV=2	RPF2	1.64583	Up	35.582	19	5	5	6	0.772	1.094	1.045	0.72	1.24	1.13	nucleus	K14847	RPF2; ribosome production factor 2		GO:0000027 ribosomal large subunit assembly; GO:0000463 maturation of LSU-rRNA from tricistronic rRNA transcript (SSU-rRNA, 5.8S rRNA, LSU-rRNA); GO:0000470 maturation of LSU-rRNA; GO:0006139 nucleobase-containing compound metabolic process; GO:0006355 regulation of transcription, DNA-templated; GO:0006357 regulation of transcription from RNA polymerase II promoter; GO:0006364 rRNA processing; GO…	GO:0005622 intracellular; GO:0005623 cell; GO:0005634 nucleus; GO:0005730 nucleolus; GO:0031974 membrane-enclosed lumen; GO:0031981 nuclear lumen; GO:0043226 organelle; GO:0043227 membrane-bounded organelle; GO:0043228 non-membrane-bounded organelle; GO:0043229 intracellular organelle; GO:0043231 intracellular membrane-bounded organelle; GO:0043232 intracellular non-membrane-bounded organelle; GO…	GO:0000981 RNA polymerase II transcription factor activity, sequence-specific DNA binding; GO:0003676 nucleic acid binding; GO:0003700 transcription factor activity, sequence-specific DNA binding; GO:0003723 RNA binding; GO:0005488 binding; GO:0008097 5S rRNA binding; GO:0019843 rRNA binding; GO:0097159 organic cyclic compound binding; GO:1901363 heterocyclic compound binding;	PF04427	Brix domain	J	KOG3031	Protein required for biogenesis of the ribosomal 60S subunit
P40429	60S ribosomal protein L13a OS=Homo sapiens OX=9606 GN=RPL13A PE=1 SV=2	RPL13A	1.64552	Up	23.577	33	7	7	13	0.856	1.156	1.114	0.67	1.155	1.05	cytoplasm	K02872	RP-L13Ae, RPL13A; large subunit ribosomal protein L13Ae	map03010 Ribosome	GO:0000184 nuclear-transcribed mRNA catabolic process, nonsense-mediated decay; GO:0000956 nuclear-transcribed mRNA catabolic process; GO:0002376 immune system process; GO:0006139 nucleobase-containing compound metabolic process; GO:0006401 RNA catabolic process; GO:0006402 mRNA catabolic process; GO:0006412 translation; GO:0006413 translational initiation; GO:0006417 regulation of translation; G…	GO:0005622 intracellular; GO:0005623 cell; GO:0005737 cytoplasm; GO:0005829 cytosol; GO:0005840 ribosome; GO:0015934 large ribosomal subunit; GO:0032991 macromolecular complex; GO:0043226 organelle; GO:0043228 non-membrane-bounded organelle; GO:0043229 intracellular organelle; GO:0043232 intracellular non-membrane-bounded organelle; GO:0044391 ribosomal subunit; GO:0044422 organelle part; GO:0044…	GO:0003676 nucleic acid binding; GO:0003723 RNA binding; GO:0003729 mRNA binding; GO:0003735 structural constituent of ribosome; GO:0005198 structural molecule activity; GO:0005488 binding; GO:0097159 organic cyclic compound binding; GO:1901363 heterocyclic compound binding;			J	KOG3204	60S ribosomal protein L13a
P49207	60S ribosomal protein L34 OS=Homo sapiens OX=9606 GN=RPL34 PE=1 SV=3	RPL34	1.6444	Up	13.293	35.9	5	5	9	0.835	1.131	1.043	0.696	1.189	1.1	nucleus	K02915	RP-L34e, RPL34; large subunit ribosomal protein L34e	map03010 Ribosome	GO:0000184 nuclear-transcribed mRNA catabolic process, nonsense-mediated decay; GO:0000956 nuclear-transcribed mRNA catabolic process; GO:0006139 nucleobase-containing compound metabolic process; GO:0006401 RNA catabolic process; GO:0006402 mRNA catabolic process; GO:0006412 translation; GO:0006413 translational initiation; GO:0006518 peptide metabolic process; GO:0006605 protein targeting; GO:00…	GO:0005622 intracellular; GO:0005623 cell; GO:0005737 cytoplasm; GO:0005829 cytosol; GO:0005840 ribosome; GO:0015934 large ribosomal subunit; GO:0022625 cytosolic large ribosomal subunit; GO:0022626 cytosolic ribosome; GO:0032991 macromolecular complex; GO:0043226 organelle; GO:0043228 non-membrane-bounded organelle; GO:0043229 intracellular organelle; GO:0043232 intracellular non-membrane-bounde…	GO:0003676 nucleic acid binding; GO:0003723 RNA binding; GO:0003735 structural constituent of ribosome; GO:0005198 structural molecule activity; GO:0005488 binding; GO:0097159 organic cyclic compound binding; GO:1901363 heterocyclic compound binding;			J	KOG1790	60s ribosomal protein L34
Q96ME7	Zinc finger protein 512 OS=Homo sapiens OX=9606 GN=ZNF512 PE=1 SV=2	ZNF512	1.61323	Up	64.681	20.8	7	7	7	0.822	0.997	0.95	0.786	1.189	1.347	nucleus				GO:0006355 regulation of transcription, DNA-templated; GO:0006357 regulation of transcription from RNA polymerase II promoter; GO:0009889 regulation of biosynthetic process; GO:0010468 regulation of gene expression; GO:0010556 regulation of macromolecule biosynthetic process; GO:0019219 regulation of nucleobase-containing compound metabolic process; GO:0019222 regulation of metabolic process; GO:…	GO:0005622 intracellular; GO:0005623 cell; GO:0005634 nucleus; GO:0043226 organelle; GO:0043227 membrane-bounded organelle; GO:0043229 intracellular organelle; GO:0043231 intracellular membrane-bounded organelle; GO:0044424 intracellular part; GO:0044464 cell part;	GO:0000981 RNA polymerase II transcription factor activity, sequence-specific DNA binding; GO:0003700 transcription factor activity, sequence-specific DNA binding;	PF00096	Zinc finger, C2H2 type	K	KOG1721	FOG: Zn-finger
Q02878	60S ribosomal protein L6 OS=Homo sapiens OX=9606 GN=RPL6 PE=1 SV=3	RPL6	1.60029	Up	32.728	29.2	9	9	22	0.858	1.126	1.158	0.688	1.138	1.064	cytoplasm	K02934	RP-L6e, RPL6; large subunit ribosomal protein L6e	map03010 Ribosome	GO:0000027 ribosomal large subunit assembly; GO:0000184 nuclear-transcribed mRNA catabolic process, nonsense-mediated decay; GO:0000956 nuclear-transcribed mRNA catabolic process; GO:0002181 cytoplasmic translation; GO:0006139 nucleobase-containing compound metabolic process; GO:0006355 regulation of transcription, DNA-templated; GO:0006401 RNA catabolic process; GO:0006402 mRNA catabolic process…	GO:0005622 intracellular; GO:0005623 cell; GO:0005634 nucleus; GO:0005737 cytoplasm; GO:0005829 cytosol; GO:0005840 ribosome; GO:0005844 polysome; GO:0015934 large ribosomal subunit; GO:0022625 cytosolic large ribosomal subunit; GO:0022626 cytosolic ribosome; GO:0032991 macromolecular complex; GO:0035770 ribonucleoprotein granule; GO:0036464 cytoplasmic ribonucleoprotein granule; GO:0042788 polys…	GO:0003676 nucleic acid binding; GO:0003677 DNA binding; GO:0003735 structural constituent of ribosome; GO:0005198 structural molecule activity; GO:0005488 binding; GO:0097159 organic cyclic compound binding; GO:1901363 heterocyclic compound binding;	PF03868	Ribosomal protein L6, N-terminal domain	J	KOG1694	60s ribosomal protein L6
Q03405	Urokinase plasminogen activator surface receptor OS=Homo sapiens OX=9606 GN=PLAUR PE=1 SV=1	PLAUR	1.59598	Up	36.978	22.4	5	5	5	0.656	1.222	1.218	0.672	1.055	1.09	extracellular	K03985	PLAUR, CD87; plasminogen activator, urokinase receptor	map04610 Complement and coagulation cascades; map05205 Proteoglycans in cancer	GO:0000003 reproduction; GO:0001655 urogenital system development; GO:0001775 cell activation; GO:0001932 regulation of protein phosphorylation; GO:0001934 positive regulation of protein phosphorylation; GO:0002252 immune effector process; GO:0002263 cell activation involved in immune response; GO:0002274 myeloid leukocyte activation; GO:0002275 myeloid cell activation involved in immune response…	GO:0005622 intracellular; GO:0005623 cell; GO:0005737 cytoplasm; GO:0005783 endoplasmic reticulum; GO:0005788 endoplasmic reticulum lumen; GO:0005789 endoplasmic reticulum membrane; GO:0005886 plasma membrane; GO:0005887 integral component of plasma membrane; GO:0009986 cell surface; GO:0012505 endomembrane system; GO:0012506 vesicle membrane; GO:0016020 membrane; GO:0016021 integral component of…	GO:0005102 receptor binding; GO:0005488 binding; GO:0005515 protein binding; GO:0019899 enzyme binding; GO:0019904 protein domain specific binding; GO:0030377 urokinase plasminogen activator receptor activity; GO:0035375 zymogen binding; GO:0038023 signaling receptor activity; GO:0060089 molecular transducer activity;	PF00021	u-PAR/Ly-6 domain
Q9Y3A2	Probable U3 small nucleolar RNA-associated protein 11 OS=Homo sapiens OX=9606 GN=UTP11 PE=1 SV=2	UTP11	1.59413	Up	30.446	17	5	5	5	0.877	1.046	1.016	0.733	1.192	1.145	nucleus	K14769	UTP11; U3 small nucleolar RNA-associated protein 11		GO:0006139 nucleobase-containing compound metabolic process; GO:0006364 rRNA processing; GO:0006396 RNA processing; GO:0006725 cellular aromatic compound metabolic process; GO:0006807 nitrogen compound metabolic process; GO:0007275 multicellular organism development; GO:0007399 nervous system development; GO:0008152 metabolic process; GO:0009987 cellular process; GO:0010467 gene expression; GO:00…	GO:0005576 extracellular region; GO:0005615 extracellular space; GO:0005622 intracellular; GO:0005623 cell; GO:0005634 nucleus; GO:0005654 nucleoplasm; GO:0005730 nucleolus; GO:0005737 cytoplasm; GO:0030684 preribosome; GO:0031974 membrane-enclosed lumen; GO:0031981 nuclear lumen; GO:0032040 small-subunit processome; GO:0032991 macromolecular complex; GO:0043226 organelle; GO:0043227 membrane-bou…				A	KOG3237	Uncharacterized conserved protein
P47914	60S ribosomal protein L29 OS=Homo sapiens OX=9606 GN=RPL29 PE=1 SV=2	RPL29	1.5873	Up	17.752	18.9	3	3	5	0.871	1.07	0.913	0.756	1.254	1.146	nucleus	K02905	RP-L29e, RPL29; large subunit ribosomal protein L29e	map03010 Ribosome	GO:0000003 reproduction; GO:0000184 nuclear-transcribed mRNA catabolic process, nonsense-mediated decay; GO:0000956 nuclear-transcribed mRNA catabolic process; GO:0002181 cytoplasmic translation; GO:0006139 nucleobase-containing compound metabolic process; GO:0006401 RNA catabolic process; GO:0006402 mRNA catabolic process; GO:0006412 translation; GO:0006413 translational initiation; GO:0006518 p…	GO:0005622 intracellular; GO:0005623 cell; GO:0005737 cytoplasm; GO:0005783 endoplasmic reticulum; GO:0005789 endoplasmic reticulum membrane; GO:0005791 rough endoplasmic reticulum; GO:0005829 cytosol; GO:0005840 ribosome; GO:0012505 endomembrane system; GO:0015934 large ribosomal subunit; GO:0016020 membrane; GO:0022625 cytosolic large ribosomal subunit; GO:0022626 cytosolic ribosome; GO:0030867…	GO:0003735 structural constituent of ribosome; GO:0005198 structural molecule activity; GO:0005488 binding; GO:0005539 glycosaminoglycan binding; GO:0008201 heparin binding; GO:0043167 ion binding; GO:0043168 anion binding; GO:0097367 carbohydrate derivative binding; GO:1901681 sulfur compound binding;			J	KOG3504	60S ribosomal protein L29
P18124	60S ribosomal protein L7 OS=Homo sapiens OX=9606 GN=RPL7 PE=1 SV=1	RPL7	1.57988	Up	29.225	35.5	11	11	23	0.93	1.106	1.16	0.676	1.06	1.076	cytoplasm	K02937	RP-L7e, RPL7; large subunit ribosomal protein L7e	map03010 Ribosome	GO:0000184 nuclear-transcribed mRNA catabolic process, nonsense-mediated decay; GO:0000463 maturation of LSU-rRNA from tricistronic rRNA transcript (SSU-rRNA, 5.8S rRNA, LSU-rRNA); GO:0000470 maturation of LSU-rRNA; GO:0000956 nuclear-transcribed mRNA catabolic process; GO:0002181 cytoplasmic translation; GO:0006139 nucleobase-containing compound metabolic process; GO:0006364 rRNA processing; GO:…	GO:0005622 intracellular; GO:0005623 cell; GO:0005737 cytoplasm; GO:0005829 cytosol; GO:0032991 macromolecular complex; GO:0044424 intracellular part; GO:0044444 cytoplasmic part; GO:0044464 cell part; GO:1990904 ribonucleoprotein complex;	GO:0003676 nucleic acid binding; GO:0003677 DNA binding; GO:0003723 RNA binding; GO:0003729 mRNA binding; GO:0003735 structural constituent of ribosome; GO:0005198 structural molecule activity; GO:0005488 binding; GO:0005515 protein binding; GO:0042802 identical protein binding; GO:0042803 protein homodimerization activity; GO:0046983 protein dimerization activity; GO:0097159 organic cyclic compo…	PF08079; PF00327	Ribosomal L30 N-terminal domain; Ribosomal protein L30p/L7e	J	KOG3184	60S ribosomal protein L7
P05114	Non-histone chromosomal protein HMG-14 OS=Homo sapiens OX=9606 GN=HMGN1 PE=1 SV=3	HMGN1	1.57489	Up	10.659	13	1	1	1	0.925	1.127	1.113	0.681	1.284	0.861	nucleus	K11299	HMGN1; high-mobility group nucleosome-binding domain-containing protein 1
Q92522	Histone H1.10 OS=Homo sapiens OX=9606 GN=H1-10 PE=1 SV=1	H1-10	1.56728	Up	22.487	44.1	8	8	15	0.861	1.039	0.97	0.758	1.317	1.059	nucleus	K11275	H1_5; histone H1/5			GO:0005622 intracellular; GO:0005623 cell; GO:0005634 nucleus; GO:0005694 chromosome; GO:0005730 nucleolus; GO:0031974 membrane-enclosed lumen; GO:0031981 nuclear lumen; GO:0043226 organelle; GO:0043227 membrane-bounded organelle; GO:0043228 non-membrane-bounded organelle; GO:0043229 intracellular organelle; GO:0043231 intracellular membrane-bounded organelle; GO:0043232 intracellular non-membran…		PF00538	linker histone H1 and H5 family	B	KOG4012	Histone H1
Q9NW13	RNA-binding protein 28 OS=Homo sapiens OX=9606 GN=RBM28 PE=1 SV=3	RBM28	1.56317	Up	85.737	25.8	18	18	19	0.869	0.992	1.069	0.744	1.177	1.149	nucleus	K14573	NOP4, RBM28; nucleolar protein 4	map03008 Ribosome biogenesis in eukaryotes		GO:0005622 intracellular; GO:0005623 cell; GO:0005634 nucleus; GO:0005730 nucleolus; GO:0031974 membrane-enclosed lumen; GO:0031981 nuclear lumen; GO:0043226 organelle; GO:0043227 membrane-bounded organelle; GO:0043228 non-membrane-bounded organelle; GO:0043229 intracellular organelle; GO:0043231 intracellular membrane-bounded organelle; GO:0043232 intracellular non-membrane-bounded organelle; GO…		PF00076	RNA recognition motif. (a.k.a. RRM, RBD, or RNP domain)	A	KOG0127	Nucleolar protein fibrillarin NOP77 (RRM superfamily)
P62241	40S ribosomal protein S8 OS=Homo sapiens OX=9606 GN=RPS8 PE=1 SV=2	RPS8	1.54659	Up	24.205	46.6	9	9	19	0.798	1.085	1.055	0.762	1.192	1.165	nucleus	K02995	RP-S8e, RPS8; small subunit ribosomal protein S8e	map03010 Ribosome	GO:0000184 nuclear-transcribed mRNA catabolic process, nonsense-mediated decay; GO:0000462 maturation of SSU-rRNA from tricistronic rRNA transcript (SSU-rRNA, 5.8S rRNA, LSU-rRNA); GO:0000956 nuclear-transcribed mRNA catabolic process; GO:0006139 nucleobase-containing compound metabolic process; GO:0006364 rRNA processing; GO:0006396 RNA processing; GO:0006401 RNA catabolic process; GO:0006402 mR…	GO:0005622 intracellular; GO:0005623 cell; GO:0005634 nucleus; GO:0005654 nucleoplasm; GO:0005737 cytoplasm; GO:0005783 endoplasmic reticulum; GO:0005829 cytosol; GO:0005840 ribosome; GO:0012505 endomembrane system; GO:0015935 small ribosomal subunit; GO:0022626 cytosolic ribosome; GO:0022627 cytosolic small ribosomal subunit; GO:0031974 membrane-enclosed lumen; GO:0031981 nuclear lumen; GO:00329…	GO:0003735 structural constituent of ribosome; GO:0005198 structural molecule activity;			J	KOG3283	40S ribosomal protein S8
P62277	40S ribosomal protein S13 OS=Homo sapiens OX=9606 GN=RPS13 PE=1 SV=2	RPS13	1.51628	Up	17.222	47	7	7	13	0.843	1.075	1.043	0.768	1.201	1.128	cytoplasm	K02953	RP-S13e, RPS13; small subunit ribosomal protein S13e	map03010 Ribosome	GO:0000184 nuclear-transcribed mRNA catabolic process, nonsense-mediated decay; GO:0000956 nuclear-transcribed mRNA catabolic process; GO:0006139 nucleobase-containing compound metabolic process; GO:0006401 RNA catabolic process; GO:0006402 mRNA catabolic process; GO:0006412 translation; GO:0006413 translational initiation; GO:0006518 peptide metabolic process; GO:0006605 protein targeting; GO:00…	GO:0005622 intracellular; GO:0005623 cell; GO:0005634 nucleus; GO:0005654 nucleoplasm; GO:0005730 nucleolus; GO:0005737 cytoplasm; GO:0005829 cytosol; GO:0005840 ribosome; GO:0015935 small ribosomal subunit; GO:0022626 cytosolic ribosome; GO:0022627 cytosolic small ribosomal subunit; GO:0031974 membrane-enclosed lumen; GO:0031981 nuclear lumen; GO:0032991 macromolecular complex; GO:0043226 organe…	GO:0003676 nucleic acid binding; GO:0003723 RNA binding; GO:0003729 mRNA binding; GO:0003735 structural constituent of ribosome; GO:0005198 structural molecule activity; GO:0005488 binding; GO:0019843 rRNA binding; GO:0048027 mRNA 5'-UTR binding; GO:0070181 small ribosomal subunit rRNA binding; GO:0097159 organic cyclic compound binding; GO:1901363 heterocyclic compound binding; GO:1990932 5.8S r…	PF08069; PF00312	Ribosomal S13/S15 N-terminal domain; Ribosomal protein S15	J	KOG0400	40S ribosomal protein S13
P42696	RNA-binding protein 34 OS=Homo sapiens OX=9606 GN=RBM34 PE=1 SV=2	RBM34	1.50189	Up	48.564	12.3	4	4	4	0.795	1.106	0.926	0.794	1.239	1.146	nucleus	K14837	NOP12; nucleolar protein 12			GO:0005622 intracellular; GO:0005623 cell; GO:0005634 nucleus; GO:0005730 nucleolus; GO:0031974 membrane-enclosed lumen; GO:0031981 nuclear lumen; GO:0043226 organelle; GO:0043227 membrane-bounded organelle; GO:0043228 non-membrane-bounded organelle; GO:0043229 intracellular organelle; GO:0043231 intracellular membrane-bounded organelle; GO:0043232 intracellular non-membrane-bounded organelle; GO…		PF00076	RNA recognition motif. (a.k.a. RRM, RBD, or RNP domain)	A	KOG0118	FOG: RRM domain
Q99720	Sigma non-opioid intracellular receptor 1 OS=Homo sapiens OX=9606 GN=SIGMAR1 PE=1 SV=1	SIGMAR1	1.5	Up	25.127	14.8	3	3	4	0.921	1.204	1	0.722	1.014	1.152	extracellular	K20719	SIGMAR1; sigma non-opioid intracellular receptor		GO:0000302 response to reactive oxygen species; GO:0006950 response to stress; GO:0006979 response to oxidative stress; GO:0008219 cell death; GO:0009636 response to toxic substance; GO:0009987 cellular process; GO:0010035 response to inorganic substance; GO:0010941 regulation of cell death; GO:0016043 cellular component organization; GO:0022607 cellular component assembly; GO:0033554 cellular re…	GO:0005622 intracellular; GO:0005623 cell; GO:0005634 nucleus; GO:0005635 nuclear envelope; GO:0005737 cytoplasm; GO:0005783 endoplasmic reticulum; GO:0005886 plasma membrane; GO:0005887 integral component of plasma membrane; GO:0012505 endomembrane system; GO:0014069 postsynaptic density; GO:0016020 membrane; GO:0016021 integral component of membrane; GO:0031224 intrinsic component of membrane; …	GO:0005488 binding; GO:0005515 protein binding; GO:0008144 drug binding; GO:0042802 identical protein binding;			T	KOG4143	Sigma receptor and C-8 sterol isomerase
P36578	60S ribosomal protein L4 OS=Homo sapiens OX=9606 GN=RPL4 PE=1 SV=5	RPL4	1.48667	Up	47.697	43.8	18	18	39	0.837	1.048	1.071	0.75	1.105	1.125	cytoplasm	K02930	RP-L4e, RPL4; large subunit ribosomal protein L4e	map03010 Ribosome	GO:0001558 regulation of cell growth; GO:0002181 cytoplasmic translation; GO:0003360 brainstem development; GO:0006412 translation; GO:0006518 peptide metabolic process; GO:0006807 nitrogen compound metabolic process; GO:0007275 multicellular organism development; GO:0007399 nervous system development; GO:0007417 central nervous system development; GO:0007420 brain development; GO:0008152 metabol…	GO:0005622 intracellular; GO:0005623 cell; GO:0005634 nucleus; GO:0005737 cytoplasm; GO:0005783 endoplasmic reticulum; GO:0005791 rough endoplasmic reticulum; GO:0005829 cytosol; GO:0005840 ribosome; GO:0012505 endomembrane system; GO:0015934 large ribosomal subunit; GO:0022625 cytosolic large ribosomal subunit; GO:0022626 cytosolic ribosome; GO:0030016 myofibril; GO:0030017 sarcomere; GO:0031672…	GO:0003676 nucleic acid binding; GO:0003723 RNA binding; GO:0003735 structural constituent of ribosome; GO:0005198 structural molecule activity; GO:0005488 binding; GO:0008097 5S rRNA binding; GO:0019843 rRNA binding; GO:0097159 organic cyclic compound binding; GO:1901363 heterocyclic compound binding;	PF14374	60S ribosomal protein L4 C-terminal domain	J	KOG1475	Ribosomal protein RPL1/RPL2/RL4L4
P22670	MHC class II regulatory factor RFX1 OS=Homo sapiens OX=9606 GN=RFX1 PE=1 SV=2	RFX1	1.48511	Up	104.76	5.4	3	3	3	0.884	0.953	1.357	0.705	1.134	0.96	nucleus	K09173	RFX1_2_3; regulatory factor X 1/2/3		GO:0002376 immune system process; GO:0006355 regulation of transcription, DNA-templated; GO:0006357 regulation of transcription from RNA polymerase II promoter; GO:0006955 immune response; GO:0009889 regulation of biosynthetic process; GO:0010468 regulation of gene expression; GO:0010556 regulation of macromolecule biosynthetic process; GO:0019219 regulation of nucleobase-containing compound meta…	GO:0005622 intracellular; GO:0005623 cell; GO:0005634 nucleus; GO:0005654 nucleoplasm; GO:0031974 membrane-enclosed lumen; GO:0031981 nuclear lumen; GO:0043226 organelle; GO:0043227 membrane-bounded organelle; GO:0043229 intracellular organelle; GO:0043231 intracellular membrane-bounded organelle; GO:0043233 organelle lumen; GO:0044422 organelle part; GO:0044424 intracellular part; GO:0044428 nuc…	GO:0000976 transcription regulatory region sequence-specific DNA binding; GO:0000977 RNA polymerase II regulatory region sequence-specific DNA binding; GO:0000978 RNA polymerase II core promoter proximal region sequence-specific DNA binding; GO:0000981 RNA polymerase II transcription factor activity, sequence-specific DNA binding; GO:0000987 core promoter proximal region sequence-specific DNA bin…	PF02257	RFX DNA-binding domain	K	KOG3712	RFX family transcription factor
P62280	40S ribosomal protein S11 OS=Homo sapiens OX=9606 GN=RPS11 PE=1 SV=3	RPS11	1.46013	Up	18.431	55.7	12	12	20	0.782	1.054	1.034	0.79	1.202	1.105	cytoplasm	K02949	RP-S11e, RPS11; small subunit ribosomal protein S11e	map03010 Ribosome	GO:0000184 nuclear-transcribed mRNA catabolic process, nonsense-mediated decay; GO:0000956 nuclear-transcribed mRNA catabolic process; GO:0006139 nucleobase-containing compound metabolic process; GO:0006401 RNA catabolic process; GO:0006402 mRNA catabolic process; GO:0006412 translation; GO:0006413 translational initiation; GO:0006518 peptide metabolic process; GO:0006605 protein targeting; GO:00…	GO:0005622 intracellular; GO:0005623 cell; GO:0005634 nucleus; GO:0005654 nucleoplasm; GO:0005737 cytoplasm; GO:0005829 cytosol; GO:0005840 ribosome; GO:0015935 small ribosomal subunit; GO:0022626 cytosolic ribosome; GO:0022627 cytosolic small ribosomal subunit; GO:0031974 membrane-enclosed lumen; GO:0031981 nuclear lumen; GO:0032991 macromolecular complex; GO:0043226 organelle; GO:0043227 membra…	GO:0003735 structural constituent of ribosome; GO:0005198 structural molecule activity;	PF00366	Ribosomal protein S17	J	KOG1728	40S ribosomal protein S11
Q9NVU7	Protein SDA1 homolog OS=Homo sapiens OX=9606 GN=SDAD1 PE=1 SV=3	SDAD1	1.4596	Up	79.87	2.8	2	2	2	0.889	1.001	1.02	0.792	1.108	1.204	nucleus	K14856	SDA1, SDAD1; protein SDA1		GO:0006996 organelle organization; GO:0007010 cytoskeleton organization; GO:0009987 cellular process; GO:0010033 response to organic substance; GO:0016043 cellular component organization; GO:0022613 ribonucleoprotein complex biogenesis; GO:0030029 actin filament-based process; GO:0030036 actin cytoskeleton organization; GO:0034097 response to cytokine; GO:0042221 response to chemical; GO:0042254 …	GO:0005622 intracellular; GO:0005623 cell; GO:0005634 nucleus; GO:0005730 nucleolus; GO:0031974 membrane-enclosed lumen; GO:0031981 nuclear lumen; GO:0043226 organelle; GO:0043227 membrane-bounded organelle; GO:0043228 non-membrane-bounded organelle; GO:0043229 intracellular organelle; GO:0043231 intracellular membrane-bounded organelle; GO:0043232 intracellular non-membrane-bounded organelle; GO…		PF08158	NUC130/3NT domain	U	KOG2229	Protein required for actin cytoskeleton organization and cell cycle progression
Q03164	Histone-lysine N-methyltransferase 2A OS=Homo sapiens OX=9606 GN=KMT2A PE=1 SV=5	KMT2A	1.45207	Up	431.76	0.6	2	2	2	0.875	1.046	1.072	0.772	1.131	1.111	nucleus	K09186	MLL1; [histone H3]-lysine4 N-trimethyltransferase MLL1 [EC:2.1.1.354]	map00310 Lysine degradation; map01100 Metabolic pathways; map04934 Cushing syndrome; map05202 Transcriptional misregulation in cancer	GO:0001894 tissue homeostasis; GO:0002376 immune system process; GO:0002520 immune system development; GO:0002682 regulation of immune system process; GO:0003002 regionalization; GO:0003008 system process; GO:0006139 nucleobase-containing compound metabolic process; GO:0006259 DNA metabolic process; GO:0006304 DNA modification; GO:0006305 DNA alkylation; GO:0006306 DNA methylation; GO:0006325 chr…	GO:0005622 intracellular; GO:0005623 cell; GO:0005634 nucleus; GO:0005654 nucleoplasm; GO:0005737 cytoplasm; GO:0005829 cytosol; GO:0031974 membrane-enclosed lumen; GO:0031981 nuclear lumen; GO:0032991 macromolecular complex; GO:0034708 methyltransferase complex; GO:0035097 histone methyltransferase complex; GO:0043226 organelle; GO:0043227 membrane-bounded organelle; GO:0043229 intracellular org…	GO:0000976 transcription regulatory region sequence-specific DNA binding; GO:0000977 RNA polymerase II regulatory region sequence-specific DNA binding; GO:0000980 RNA polymerase II distal enhancer sequence-specific DNA binding; GO:0000981 RNA polymerase II transcription factor activity, sequence-specific DNA binding; GO:0001012 RNA polymerase II regulatory region DNA binding; GO:0001067 regulator…	PF02008; PF00628; PF13771	CXXC zinc finger domain; PHD-finger; PHD-like zinc-binding domain	K	KOG1084	Transcription factor TCF20
P61254	60S ribosomal protein L26 OS=Homo sapiens OX=9606 GN=RPL26 PE=1 SV=1	RPL26	1.44707	Up	17.258	44.8	8	8	14	0.768	1.012	1.009	0.803	1.22	1.104	nucleus	K02898	RP-L26e, RPL26; large subunit ribosomal protein L26e	map03010 Ribosome						J	KOG3401	60S ribosomal protein L26
Q96GX5	Serine/threonine-protein kinase greatwall OS=Homo sapiens OX=9606 GN=MASTL PE=1 SV=1	MASTL	1.42413	Up	97.318	6.6	5	5	6	0.859	1.013	0.911	0.837	1.348	1.036	nucleus	K16309	MASTL, GW; serine/threonine-protein kinase greatwall [EC:2.7.11.1]		GO:0000003 reproduction; GO:0000086 G2/M transition of mitotic cell cycle; GO:0000278 mitotic cell cycle; GO:0000280 nuclear division; GO:0006464 cellular protein modification process; GO:0006468 protein phosphorylation; GO:0006793 phosphorus metabolic process; GO:0006796 phosphate-containing compound metabolic process; GO:0006807 nitrogen compound metabolic process; GO:0006950 response to stress…	GO:0005622 intracellular; GO:0005623 cell; GO:0005634 nucleus; GO:0005654 nucleoplasm; GO:0005813 centrosome; GO:0005815 microtubule organizing center; GO:0005856 cytoskeleton; GO:0005886 plasma membrane; GO:0015630 microtubule cytoskeleton; GO:0016020 membrane; GO:0031974 membrane-enclosed lumen; GO:0031981 nuclear lumen; GO:0032153 cell division site; GO:0032154 cleavage furrow; GO:0032155 cell…	GO:0003824 catalytic activity; GO:0004672 protein kinase activity; GO:0004674 protein serine/threonine kinase activity; GO:0005488 binding; GO:0005515 protein binding; GO:0016301 kinase activity; GO:0016740 transferase activity; GO:0016772 transferase activity, transferring phosphorus-containing groups; GO:0016773 phosphotransferase activity, alcohol group as acceptor; GO:0019899 enzyme binding; …	PF00069	Protein kinase domain	T	KOG0606	Microtubule-associated serine/threonine kinase and related proteins
Q9UPN4	Centrosomal protein of 131 kDa OS=Homo sapiens OX=9606 GN=CEP131 PE=1 SV=3	CEP131	1.41447	Up	122.15	3.4	3	3	3	1.055	0.904	1.009	0.795	1.172	1.077	cytoplasm,nucleus	K16540	AZI1, CEP131; 5-azacytidine-induced protein 1		GO:0000003 reproduction; GO:0000086 G2/M transition of mitotic cell cycle; GO:0000226 microtubule cytoskeleton organization; GO:0000278 mitotic cell cycle; GO:0001578 microtubule bundle formation; GO:0003006 developmental process involved in reproduction; GO:0006810 transport; GO:0006886 intracellular protein transport; GO:0006928 movement of cell or subcellular component; GO:0006996 organelle or…	GO:0001669 acrosomal vesicle; GO:0005576 extracellular region; GO:0005622 intracellular; GO:0005623 cell; GO:0005737 cytoplasm; GO:0005813 centrosome; GO:0005815 microtubule organizing center; GO:0005829 cytosol; GO:0005856 cytoskeleton; GO:0005929 cilium; GO:0012505 endomembrane system; GO:0015630 microtubule cytoskeleton; GO:0030141 secretory granule; GO:0031410 cytoplasmic vesicle; GO:0031982 …	GO:0005488 binding; GO:0005515 protein binding; GO:0042802 identical protein binding; GO:0042803 protein homodimerization activity; GO:0044877 macromolecular complex binding; GO:0046983 protein dimerization activity;
P84098	60S ribosomal protein L19 OS=Homo sapiens OX=9606 GN=RPL19 PE=1 SV=1	RPL19	1.41058	Up	23.466	26	5	5	12	0.8	1.019	1.066	0.794	1.233	1.007	cytoplasm	K02885	RP-L19e, RPL19; large subunit ribosomal protein L19e	map03010 Ribosome	GO:0000184 nuclear-transcribed mRNA catabolic process, nonsense-mediated decay; GO:0000956 nuclear-transcribed mRNA catabolic process; GO:0001889 liver development; GO:0002181 cytoplasmic translation; GO:0006139 nucleobase-containing compound metabolic process; GO:0006401 RNA catabolic process; GO:0006402 mRNA catabolic process; GO:0006412 translation; GO:0006413 translational initiation; GO:0006…	GO:0005622 intracellular; GO:0005623 cell; GO:0005737 cytoplasm; GO:0005829 cytosol; GO:0005840 ribosome; GO:0005844 polysome; GO:0015934 large ribosomal subunit; GO:0022625 cytosolic large ribosomal subunit; GO:0022626 cytosolic ribosome; GO:0032991 macromolecular complex; GO:0042788 polysomal ribosome; GO:0043226 organelle; GO:0043228 non-membrane-bounded organelle; GO:0043229 intracellular org…	GO:0003676 nucleic acid binding; GO:0003723 RNA binding; GO:0003735 structural constituent of ribosome; GO:0005198 structural molecule activity; GO:0005488 binding; GO:0019843 rRNA binding; GO:0070180 large ribosomal subunit rRNA binding; GO:0097159 organic cyclic compound binding; GO:1901363 heterocyclic compound binding; GO:1990932 5.8S rRNA binding;			J	KOG1696	60s ribosomal protein L19
P62987	Ubiquitin-60S ribosomal protein L40 OS=Homo sapiens OX=9606 GN=UBA52 PE=1 SV=2	UBA52	1.40662	Up	14.728	54.7	10	3	36	0.691	1.147	0.946	0.846	1.134	1.246	extracellular	K02927	RP-L40e, RPL40; large subunit ribosomal protein L40e	map03010 Ribosome	GO:0000122 negative regulation of transcription from RNA polymerase II promoter; GO:0000165 MAPK cascade; GO:0000184 nuclear-transcribed mRNA catabolic process, nonsense-mediated decay; GO:0000187 activation of MAPK activity; GO:0000209 protein polyubiquitination; GO:0000715 nucleotide-excision repair, DNA damage recognition; GO:0000731 DNA synthesis involved in DNA repair; GO:0000956 nuclear-tra…	GO:0005622 intracellular; GO:0005623 cell; GO:0005634 nucleus; GO:0005654 nucleoplasm; GO:0005737 cytoplasm; GO:0005739 mitochondrion; GO:0005740 mitochondrial envelope; GO:0005741 mitochondrial outer membrane; GO:0005768 endosome; GO:0005783 endoplasmic reticulum; GO:0005789 endoplasmic reticulum membrane; GO:0005791 rough endoplasmic reticulum; GO:0005829 cytosol; GO:0005840 ribosome; GO:000588…	GO:0003735 structural constituent of ribosome; GO:0005198 structural molecule activity;	PF00240	Ubiquitin family	J	KOG0003	Ubiquitin/60s ribosomal protein L40 fusion
Q99878	Histone H2A type 1-J OS=Homo sapiens OX=9606 GN=H2AC14 PE=1 SV=3	H2AC14	1.39744	Up	13.936	30.5	4	2	18	0.776	1.053	0.942	0.858	1.304	1.094	nucleus	K11251	H2A; histone H2A	map04217 Necroptosis; map05034 Alcoholism; map05322 Systemic lupus erythematosus				PF00125	Core histone H2A/H2B/H3/H4	B	KOG1756	Histone 2A
Q8WTT2	Nucleolar complex protein 3 homolog OS=Homo sapiens OX=9606 GN=NOC3L PE=1 SV=1	NOC3L	1.3929	Up	92.547	15.5	14	14	18	0.808	1.045	0.996	0.831	1.157	1.158	nucleus	K14834	NOC3; nucleolar complex protein 3		GO:0006355 regulation of transcription, DNA-templated; GO:0006357 regulation of transcription from RNA polymerase II promoter; GO:0009889 regulation of biosynthetic process; GO:0009987 cellular process; GO:0010468 regulation of gene expression; GO:0010556 regulation of macromolecule biosynthetic process; GO:0019219 regulation of nucleobase-containing compound metabolic process; GO:0019222 regulat…	GO:0005622 intracellular; GO:0005623 cell; GO:0005634 nucleus; GO:0005654 nucleoplasm; GO:0005730 nucleolus; GO:0005737 cytoplasm; GO:0005739 mitochondrion; GO:0016604 nuclear body; GO:0016607 nuclear speck; GO:0031974 membrane-enclosed lumen; GO:0031981 nuclear lumen; GO:0043226 organelle; GO:0043227 membrane-bounded organelle; GO:0043228 non-membrane-bounded organelle; GO:0043229 intracellular …	GO:0000981 RNA polymerase II transcription factor activity, sequence-specific DNA binding; GO:0003682 chromatin binding; GO:0003700 transcription factor activity, sequence-specific DNA binding; GO:0005488 binding;			K	KOG2153	Protein involved in the nuclear export of pre-ribosomes
Q9NQ55	Suppressor of SWI4 1 homolog OS=Homo sapiens OX=9606 GN=PPAN PE=2 SV=1	PPAN	1.39051	Up	53.193	22.2	8	8	8	0.867	1.084	1.022	0.822	1.14	1.146	nucleus	K14859	SSF1_2; ribosome biogenesis protein SSF1/2		GO:0000027 ribosomal large subunit assembly; GO:0001558 regulation of cell growth; GO:0001560 regulation of cell growth by extracellular stimulus; GO:0006996 organelle organization; GO:0007154 cell communication; GO:0009605 response to external stimulus; GO:0009987 cellular process; GO:0009991 response to extracellular stimulus; GO:0016043 cellular component organization; GO:0022607 cellular comp…	GO:0005622 intracellular; GO:0005623 cell; GO:0005634 nucleus; GO:0030684 preribosome; GO:0030687 preribosome, large subunit precursor; GO:0032991 macromolecular complex; GO:0043226 organelle; GO:0043227 membrane-bounded organelle; GO:0043229 intracellular organelle; GO:0043231 intracellular membrane-bounded organelle; GO:0044424 intracellular part; GO:0044464 cell part; GO:1990904 ribonucleoprot…	GO:0003676 nucleic acid binding; GO:0003723 RNA binding; GO:0005488 binding; GO:0019843 rRNA binding; GO:0097159 organic cyclic compound binding; GO:1901363 heterocyclic compound binding;	PF04427	Brix domain	J	KOG2963	RNA-binding protein required for 60S ribosomal subunit biogenesis
P18077	60S ribosomal protein L35a OS=Homo sapiens OX=9606 GN=RPL35A PE=1 SV=2	RPL35A	1.38943	Up	12.538	31.8	5	5	9	0.748	1.041	1.028	0.823	1.205	1.082	cytoplasm	K02917	RP-L35Ae, RPL35A; large subunit ribosomal protein L35Ae	map03010 Ribosome	GO:0000184 nuclear-transcribed mRNA catabolic process, nonsense-mediated decay; GO:0000956 nuclear-transcribed mRNA catabolic process; GO:0002181 cytoplasmic translation; GO:0006139 nucleobase-containing compound metabolic process; GO:0006364 rRNA processing; GO:0006396 RNA processing; GO:0006401 RNA catabolic process; GO:0006402 mRNA catabolic process; GO:0006412 translation; GO:0006413 translat…	GO:0005622 intracellular; GO:0005623 cell; GO:0005737 cytoplasm; GO:0005829 cytosol; GO:0005840 ribosome; GO:0015934 large ribosomal subunit; GO:0022625 cytosolic large ribosomal subunit; GO:0022626 cytosolic ribosome; GO:0032991 macromolecular complex; GO:0043226 organelle; GO:0043228 non-membrane-bounded organelle; GO:0043229 intracellular organelle; GO:0043232 intracellular non-membrane-bounde…	GO:0003735 structural constituent of ribosome; GO:0005198 structural molecule activity;	PF01247	Ribosomal protein L35Ae	J	KOG0887	60S ribosomal protein L35A/L37
P46781	40S ribosomal protein S9 OS=Homo sapiens OX=9606 GN=RPS9 PE=1 SV=3	RPS9	1.38353	Up	22.591	43.3	9	9	16	0.918	1.075	1.075	0.777	1.043	1.107	cytoplasm	K02997	RP-S9e, RPS9; small subunit ribosomal protein S9e	map03010 Ribosome	GO:0000184 nuclear-transcribed mRNA catabolic process, nonsense-mediated decay; GO:0000956 nuclear-transcribed mRNA catabolic process; GO:0006139 nucleobase-containing compound metabolic process; GO:0006364 rRNA processing; GO:0006396 RNA processing; GO:0006401 RNA catabolic process; GO:0006402 mRNA catabolic process; GO:0006412 translation; GO:0006413 translational initiation; GO:0006417 regulat…	GO:0005622 intracellular; GO:0005623 cell; GO:0005634 nucleus; GO:0005654 nucleoplasm; GO:0005730 nucleolus; GO:0005737 cytoplasm; GO:0005829 cytosol; GO:0005840 ribosome; GO:0015935 small ribosomal subunit; GO:0022626 cytosolic ribosome; GO:0022627 cytosolic small ribosomal subunit; GO:0031974 membrane-enclosed lumen; GO:0031981 nuclear lumen; GO:0032991 macromolecular complex; GO:0043226 organe…	GO:0003676 nucleic acid binding; GO:0003723 RNA binding; GO:0003735 structural constituent of ribosome; GO:0005198 structural molecule activity; GO:0005488 binding; GO:0019843 rRNA binding; GO:0045182 translation regulator activity; GO:0097159 organic cyclic compound binding; GO:1901363 heterocyclic compound binding; GO:1990932 5.8S rRNA binding;	PF01479	S4 domain	J	KOG3301	Ribosomal protein S4
P09132	Signal recognition particle 19 kDa protein OS=Homo sapiens OX=9606 GN=SRP19 PE=1 SV=3	SRP19	1.3764	Up	16.156	54.2	5	5	12	0.986	0.952	1.055	0.805	1.066	1.15	cytoplasm	K03105	SRP19; signal recognition particle subunit SRP19	map03060 Protein export	GO:0006605 protein targeting; GO:0006612 protein targeting to membrane; GO:0006613 cotranslational protein targeting to membrane; GO:0006614 SRP-dependent cotranslational protein targeting to membrane; GO:0006616 SRP-dependent cotranslational protein targeting to membrane, translocation; GO:0006617 SRP-dependent cotranslational protein targeting to membrane, signal sequence recognition; GO:000681…	GO:0005622 intracellular; GO:0005623 cell; GO:0005634 nucleus; GO:0005730 nucleolus; GO:0005737 cytoplasm; GO:0005786 signal recognition particle, endoplasmic reticulum targeting; GO:0005829 cytosol; GO:0031974 membrane-enclosed lumen; GO:0031981 nuclear lumen; GO:0032991 macromolecular complex; GO:0043226 organelle; GO:0043227 membrane-bounded organelle; GO:0043228 non-membrane-bounded organelle…	GO:0003676 nucleic acid binding; GO:0003723 RNA binding; GO:0005488 binding; GO:0008312 7S RNA binding; GO:0097159 organic cyclic compound binding; GO:1901363 heterocyclic compound binding;			U	KOG3198	Signal recognition particle, subunit Srp19
Q5TBA9	Protein furry homolog OS=Homo sapiens OX=9606 GN=FRY PE=1 SV=1	FRY	1.37132	Up	338.87	0.5	1	1	1	0.984	1.077	1.023	0.781	1.122	1.02	plasma membrane				GO:0000902 cell morphogenesis; GO:0006996 organelle organization; GO:0007010 cytoskeleton organization; GO:0007015 actin filament organization; GO:0007275 multicellular organism development; GO:0007399 nervous system development; GO:0009653 anatomical structure morphogenesis; GO:0009987 cellular process; GO:0016043 cellular component organization; GO:0022008 neurogenesis; GO:0030029 actin filamen…	GO:0005622 intracellular; GO:0005623 cell; GO:0005737 cytoplasm; GO:0005938 cell cortex; GO:0030427 site of polarized growth; GO:0044424 intracellular part; GO:0044444 cytoplasmic part; GO:0044464 cell part; GO:0071944 cell periphery; GO:0099568 cytoplasmic region;				S	KOG1825	Fry-like conserved proteins
Q07020	60S ribosomal protein L18 OS=Homo sapiens OX=9606 GN=RPL18 PE=1 SV=2	RPL18	1.36584	Up	21.634	30.9	5	5	14	0.896	1.158	1.249	0.723	1.007	0.968	cytoplasm	K02883	RP-L18e, RPL18; large subunit ribosomal protein L18e	map03010 Ribosome	GO:0000184 nuclear-transcribed mRNA catabolic process, nonsense-mediated decay; GO:0000956 nuclear-transcribed mRNA catabolic process; GO:0002181 cytoplasmic translation; GO:0006139 nucleobase-containing compound metabolic process; GO:0006401 RNA catabolic process; GO:0006402 mRNA catabolic process; GO:0006412 translation; GO:0006413 translational initiation; GO:0006518 peptide metabolic process;…	GO:0005622 intracellular; GO:0005623 cell; GO:0005634 nucleus; GO:0005730 nucleolus; GO:0005737 cytoplasm; GO:0005783 endoplasmic reticulum; GO:0005829 cytosol; GO:0005840 ribosome; GO:0005844 polysome; GO:0012505 endomembrane system; GO:0015934 large ribosomal subunit; GO:0022625 cytosolic large ribosomal subunit; GO:0022626 cytosolic ribosome; GO:0031974 membrane-enclosed lumen; GO:0031981 nucl…	GO:0003676 nucleic acid binding; GO:0003723 RNA binding; GO:0003735 structural constituent of ribosome; GO:0005198 structural molecule activity; GO:0005488 binding; GO:0097159 organic cyclic compound binding; GO:1901363 heterocyclic compound binding;			J	KOG1714	60s ribosomal protein L18
Q5SSJ5	Heterochromatin protein 1-binding protein 3 OS=Homo sapiens OX=9606 GN=HP1BP3 PE=1 SV=1	HP1BP3	1.3651	Up	61.206	28.4	16	16	22	0.793	1.012	0.936	0.871	1.164	1.214	nucleus				GO:0001666 response to hypoxia; GO:0006325 chromatin organization; GO:0006355 regulation of transcription, DNA-templated; GO:0006950 response to stress; GO:0006996 organelle organization; GO:0009628 response to abiotic stimulus; GO:0009889 regulation of biosynthetic process; GO:0009987 cellular process; GO:0010468 regulation of gene expression; GO:0010556 regulation of macromolecule biosynthetic …	GO:0005622 intracellular; GO:0005623 cell; GO:0005634 nucleus; GO:0005654 nucleoplasm; GO:0005694 chromosome; GO:0016604 nuclear body; GO:0016607 nuclear speck; GO:0031974 membrane-enclosed lumen; GO:0031981 nuclear lumen; GO:0043226 organelle; GO:0043227 membrane-bounded organelle; GO:0043228 non-membrane-bounded organelle; GO:0043229 intracellular organelle; GO:0043231 intracellular membrane-bo…	GO:0003676 nucleic acid binding; GO:0003677 DNA binding; GO:0003682 chromatin binding; GO:0005488 binding; GO:0031491 nucleosome binding; GO:0044877 macromolecular complex binding; GO:0097159 organic cyclic compound binding; GO:1901363 heterocyclic compound binding;	PF00538	linker histone H1 and H5 family	B	KOG4012	Histone H1
P11387	DNA topoisomerase 1 OS=Homo sapiens OX=9606 GN=TOP1 PE=1 SV=2	TOP1	1.36503	Up	90.725	33.5	23	23	32	0.848	1.07	1.034	0.815	1.105	1.12	nucleus	K03163	TOP1; DNA topoisomerase I [EC:5.6.2.1]		GO:0006139 nucleobase-containing compound metabolic process; GO:0006259 DNA metabolic process; GO:0006260 DNA replication; GO:0006265 DNA topological change; GO:0006325 chromatin organization; GO:0006338 chromatin remodeling; GO:0006351 transcription, DNA-templated; GO:0006464 cellular protein modification process; GO:0006468 protein phosphorylation; GO:0006725 cellular aromatic compound metaboli…	GO:0000228 nuclear chromosome; GO:0000932 P-body; GO:0001650 fibrillar center; GO:0001651 dense fibrillar component; GO:0005622 intracellular; GO:0005623 cell; GO:0005634 nucleus; GO:0005654 nucleoplasm; GO:0005657 replication fork; GO:0005694 chromosome; GO:0005730 nucleolus; GO:0005737 cytoplasm; GO:0009330 DNA topoisomerase complex (ATP-hydrolyzing); GO:0031298 replication fork protection comp…	GO:0000166 nucleotide binding; GO:0000976 transcription regulatory region sequence-specific DNA binding; GO:0000977 RNA polymerase II regulatory region sequence-specific DNA binding; GO:0000978 RNA polymerase II core promoter proximal region sequence-specific DNA binding; GO:0000987 core promoter proximal region sequence-specific DNA binding; GO:0001012 RNA polymerase II regulatory region DNA bin…	PF01028	Eukaryotic DNA topoisomerase I, catalytic core	L	KOG0981	DNA topoisomerase I
Q32NC0	UPF0711 protein C18orf21 OS=Homo sapiens OX=9606 GN=C18orf21 PE=1 SV=1	C18orf21	1.36291	Up	24.826	14.5	3	3	3	0.866	0.89	0.984	0.879	1.141	1.255	nucleus
P62750	60S ribosomal protein L23a OS=Homo sapiens OX=9606 GN=RPL23A PE=1 SV=1	RPL23A	1.35749	Up	17.695	42.3	8	8	19	0.779	1.084	1.078	0.821	1.14	1.089	cytoplasm	K02893	RP-L23Ae, RPL23A; large subunit ribosomal protein L23Ae	map03010 Ribosome	GO:0000027 ribosomal large subunit assembly; GO:0000184 nuclear-transcribed mRNA catabolic process, nonsense-mediated decay; GO:0000956 nuclear-transcribed mRNA catabolic process; GO:0006139 nucleobase-containing compound metabolic process; GO:0006401 RNA catabolic process; GO:0006402 mRNA catabolic process; GO:0006412 translation; GO:0006413 translational initiation; GO:0006518 peptide metabolic…	GO:0005622 intracellular; GO:0005623 cell; GO:0005634 nucleus; GO:0005737 cytoplasm; GO:0005829 cytosol; GO:0005840 ribosome; GO:0015934 large ribosomal subunit; GO:0022625 cytosolic large ribosomal subunit; GO:0022626 cytosolic ribosome; GO:0032991 macromolecular complex; GO:0043226 organelle; GO:0043227 membrane-bounded organelle; GO:0043228 non-membrane-bounded organelle; GO:0043229 intracellu…	GO:0003676 nucleic acid binding; GO:0003723 RNA binding; GO:0003735 structural constituent of ribosome; GO:0005198 structural molecule activity; GO:0005488 binding; GO:0019843 rRNA binding; GO:0070180 large ribosomal subunit rRNA binding; GO:0097159 organic cyclic compound binding; GO:1901363 heterocyclic compound binding;			J	KOG1751	60s ribosomal protein L23
Q9H4B0	Probable tRNA N6-adenosine threonylcarbamoyltransferase, mitochondrial OS=Homo sapiens OX=9606 GN=OSGEPL1 PE=2 SV=2	OSGEPL1	1.35419	Up	45.122	8.2	3	3	3	0.975	1.13	0.946	0.799	1.018	1.146	mitochondria,peroxisome	K01409	KAE1, tsaD, QRI7; N6-L-threonylcarbamoyladenine synthase [EC:2.3.1.234]		GO:0002949 tRNA threonylcarbamoyladenosine modification; GO:0006139 nucleobase-containing compound metabolic process; GO:0006396 RNA processing; GO:0006399 tRNA metabolic process; GO:0006400 tRNA modification; GO:0006725 cellular aromatic compound metabolic process; GO:0006807 nitrogen compound metabolic process; GO:0008033 tRNA processing; GO:0008152 metabolic process; GO:0009451 RNA modificatio…	GO:0000408 EKC/KEOPS complex; GO:0005622 intracellular; GO:0005623 cell; GO:0005737 cytoplasm; GO:0005739 mitochondrion; GO:0032991 macromolecular complex; GO:0043226 organelle; GO:0043227 membrane-bounded organelle; GO:0043229 intracellular organelle; GO:0043231 intracellular membrane-bounded organelle; GO:0044424 intracellular part; GO:0044444 cytoplasmic part; GO:0044464 cell part;				H	KOG2707	Predicted metalloprotease with chaperone activity (RNAse H/HSP70 fold)
P62266	40S ribosomal protein S23 OS=Homo sapiens OX=9606 GN=RPS23 PE=1 SV=3	RPS23	1.35364	Up	15.807	29.4	5	5	11	0.87	1.003	0.995	0.837	1.16	1.106	cytoplasm	K02973	RP-S23e, RPS23; small subunit ribosomal protein S23e	map03010 Ribosome	GO:0000184 nuclear-transcribed mRNA catabolic process, nonsense-mediated decay; GO:0000956 nuclear-transcribed mRNA catabolic process; GO:0002181 cytoplasmic translation; GO:0006139 nucleobase-containing compound metabolic process; GO:0006401 RNA catabolic process; GO:0006402 mRNA catabolic process; GO:0006412 translation; GO:0006413 translational initiation; GO:0006417 regulation of translation;…	GO:0005622 intracellular; GO:0005623 cell; GO:0005634 nucleus; GO:0005654 nucleoplasm; GO:0005737 cytoplasm; GO:0005783 endoplasmic reticulum; GO:0005789 endoplasmic reticulum membrane; GO:0005791 rough endoplasmic reticulum; GO:0005829 cytosol; GO:0005840 ribosome; GO:0005844 polysome; GO:0012505 endomembrane system; GO:0015935 small ribosomal subunit; GO:0016020 membrane; GO:0022626 cytosolic r…	GO:0003735 structural constituent of ribosome; GO:0005198 structural molecule activity; GO:0045182 translation regulator activity;			J	KOG1749	40S ribosomal protein S23
Q9ULW3	Activator of basal transcription 1 OS=Homo sapiens OX=9606 GN=ABT1 PE=1 SV=1	ABT1	1.35156	Up	31.079	22.4	3	3	3	1.036	1.228	0.902	0.768	1.082	0.994	nucleus	K14785	ESF2, ABT1; ESF2/ABP1 family protein		GO:0000028 ribosomal small subunit assembly; GO:0000447 endonucleolytic cleavage in ITS1 to separate SSU-rRNA from 5.8S rRNA and LSU-rRNA from tricistronic rRNA transcript (SSU-rRNA, 5.8S rRNA, LSU-rRNA); GO:0000460 maturation of 5.8S rRNA; GO:0000462 maturation of SSU-rRNA from tricistronic rRNA transcript (SSU-rRNA, 5.8S rRNA, LSU-rRNA); GO:0000466 maturation of 5.8S rRNA from tricistronic rRNA…	GO:0005622 intracellular; GO:0005623 cell; GO:0005634 nucleus; GO:0005667 transcription factor complex; GO:0005730 nucleolus; GO:0031974 membrane-enclosed lumen; GO:0031981 nuclear lumen; GO:0032991 macromolecular complex; GO:0043226 organelle; GO:0043227 membrane-bounded organelle; GO:0043228 non-membrane-bounded organelle; GO:0043229 intracellular organelle; GO:0043231 intracellular membrane-bo…	GO:0003676 nucleic acid binding; GO:0003712 transcription cofactor activity; GO:0003713 transcription coactivator activity; GO:0003723 RNA binding; GO:0005488 binding; GO:0097159 organic cyclic compound binding; GO:1901363 heterocyclic compound binding;			K	KOG3152	TBP-binding protein, activator of basal transcription (contains rrm motif)
Q6DKI1	60S ribosomal protein L7-like 1 OS=Homo sapiens OX=9606 GN=RPL7L1 PE=1 SV=2	RPL7L1	1.34876	Up	29.669	22	5	5	5	0.893	1.167	1.105	0.767	1.08	0.989	nucleus				GO:0000463 maturation of LSU-rRNA from tricistronic rRNA transcript (SSU-rRNA, 5.8S rRNA, LSU-rRNA); GO:0000470 maturation of LSU-rRNA; GO:0002181 cytoplasmic translation; GO:0006139 nucleobase-containing compound metabolic process; GO:0006364 rRNA processing; GO:0006396 RNA processing; GO:0006412 translation; GO:0006518 peptide metabolic process; GO:0006725 cellular aromatic compound metabolic p…	GO:0005622 intracellular; GO:0005623 cell; GO:0005737 cytoplasm; GO:0005829 cytosol; GO:0005840 ribosome; GO:0015934 large ribosomal subunit; GO:0022625 cytosolic large ribosomal subunit; GO:0022626 cytosolic ribosome; GO:0032991 macromolecular complex; GO:0043226 organelle; GO:0043228 non-membrane-bounded organelle; GO:0043229 intracellular organelle; GO:0043232 intracellular non-membrane-bounde…	GO:0003735 structural constituent of ribosome; GO:0005198 structural molecule activity;	PF08079; PF00327	Ribosomal L30 N-terminal domain; Ribosomal protein L30p/L7e	J	KOG3184	60S ribosomal protein L7
Q02543	60S ribosomal protein L18a OS=Homo sapiens OX=9606 GN=RPL18A PE=1 SV=2	RPL18A	1.34785	Up	20.762	43.8	8	8	15	0.833	1.094	1.113	0.815	1.035	1.162	nucleus	K02882	RP-L18Ae, RPL18A; large subunit ribosomal protein L18Ae	map03010 Ribosome	GO:0000184 nuclear-transcribed mRNA catabolic process, nonsense-mediated decay; GO:0000956 nuclear-transcribed mRNA catabolic process; GO:0002181 cytoplasmic translation; GO:0006139 nucleobase-containing compound metabolic process; GO:0006401 RNA catabolic process; GO:0006402 mRNA catabolic process; GO:0006412 translation; GO:0006413 translational initiation; GO:0006518 peptide metabolic process;…	GO:0005622 intracellular; GO:0005623 cell; GO:0005737 cytoplasm; GO:0005829 cytosol; GO:0005840 ribosome; GO:0005844 polysome; GO:0015934 large ribosomal subunit; GO:0022625 cytosolic large ribosomal subunit; GO:0022626 cytosolic ribosome; GO:0032991 macromolecular complex; GO:0042788 polysomal ribosome; GO:0043226 organelle; GO:0043228 non-membrane-bounded organelle; GO:0043229 intracellular org…	GO:0003676 nucleic acid binding; GO:0003723 RNA binding; GO:0003735 structural constituent of ribosome; GO:0005198 structural molecule activity; GO:0005488 binding; GO:0097159 organic cyclic compound binding; GO:1901363 heterocyclic compound binding;	PF01775	Ribosomal L18ae/LX protein domain	J	KOG0829	60S ribosomal protein L18A
Q969H6	Ribonuclease P/MRP protein subunit POP5 OS=Homo sapiens OX=9606 GN=POP5 PE=1 SV=1	POP5	1.34014	Up	18.819	7.4	1	1	1	0.903	0.977	0.977	0.857	1.113	1.184	extracellular	K03537	POP5; ribonuclease P/MRP protein subunit POP5 [EC:3.1.26.5]	map03008 Ribosome biogenesis in eukaryotes; map03013 RNA transport	GO:0000966 RNA 5'-end processing; GO:0001682 tRNA 5'-leader removal; GO:0006139 nucleobase-containing compound metabolic process; GO:0006364 rRNA processing; GO:0006396 RNA processing; GO:0006399 tRNA metabolic process; GO:0006464 cellular protein modification process; GO:0006725 cellular aromatic compound metabolic process; GO:0006807 nitrogen compound metabolic process; GO:0008033 tRNA processi…	GO:0000172 ribonuclease MRP complex; GO:0005622 intracellular; GO:0005623 cell; GO:0005634 nucleus; GO:0005654 nucleoplasm; GO:0005655 nucleolar ribonuclease P complex; GO:0005730 nucleolus; GO:0005732 small nucleolar ribonucleoprotein complex; GO:0030677 ribonuclease P complex; GO:0030681 multimeric ribonuclease P complex; GO:0031974 membrane-enclosed lumen; GO:0031981 nuclear lumen; GO:0032991 …	GO:0000171 ribonuclease MRP activity; GO:0003824 catalytic activity; GO:0004518 nuclease activity; GO:0004519 endonuclease activity; GO:0004521 endoribonuclease activity; GO:0004526 ribonuclease P activity; GO:0004540 ribonuclease activity; GO:0004549 tRNA-specific ribonuclease activity; GO:0016787 hydrolase activity; GO:0016788 hydrolase activity, acting on ester bonds; GO:0016891 endoribonuclea…			J	KOG4639	RNase P/RNase MRP subunit POP5
P26583	High mobility group protein B2 OS=Homo sapiens OX=9606 GN=HMGB2 PE=1 SV=2	HMGB2	1.33533	Up	24.033	37.3	9	8	18	0.756	1.046	1.023	0.835	1.166	1.064	nucleus	K11295	HMGB2; high mobility group protein B2		GO:0000003 reproduction; GO:0002237 response to molecule of bacterial origin; GO:0002376 immune system process; GO:0002437 inflammatory response to antigenic stimulus; GO:0003006 developmental process involved in reproduction; GO:0006139 nucleobase-containing compound metabolic process; GO:0006259 DNA metabolic process; GO:0006265 DNA topological change; GO:0006266 DNA ligation; GO:0006281 DNA re…	GO:0000228 nuclear chromosome; GO:0000785 chromatin; GO:0000790 nuclear chromatin; GO:0000793 condensed chromosome; GO:0005576 extracellular region; GO:0005615 extracellular space; GO:0005622 intracellular; GO:0005623 cell; GO:0005634 nucleus; GO:0005694 chromosome; GO:0005737 cytoplasm; GO:0031974 membrane-enclosed lumen; GO:0031981 nuclear lumen; GO:0043226 organelle; GO:0043227 membrane-bounde…	GO:0000217 DNA secondary structure binding; GO:0000400 four-way junction DNA binding; GO:0000976 transcription regulatory region sequence-specific DNA binding; GO:0001067 regulatory region nucleic acid binding; GO:0001158 enhancer sequence-specific DNA binding; GO:0003676 nucleic acid binding; GO:0003677 DNA binding; GO:0003682 chromatin binding; GO:0003690 double-stranded DNA binding; GO:0003697…	PF09011; PF00505	Domain of unknown function (DUF1898); HMG (high mobility group) box	K	KOG0381	HMG box-containing protein
Q15125	3-beta-hydroxysteroid-Delta(8),Delta(7)-isomerase OS=Homo sapiens OX=9606 GN=EBP PE=1 SV=3	EBP	1.33497	Up	26.352	16.5	3	3	5	1.065	0.986	0.886	0.815	1.051	1.125	plasma membrane	K01824	EBP; cholestenol Delta-isomerase [EC:5.3.3.5]	map00100 Steroid biosynthesis; map01100 Metabolic pathways	GO:0001501 skeletal system development; GO:0002376 immune system process; GO:0002520 immune system development; GO:0006066 alcohol metabolic process; GO:0006629 lipid metabolic process; GO:0006694 steroid biosynthetic process; GO:0006695 cholesterol biosynthetic process; GO:0006810 transport; GO:0006855 drug transmembrane transport; GO:0007154 cell communication; GO:0007165 signal transduction; G…	GO:0005622 intracellular; GO:0005623 cell; GO:0005634 nucleus; GO:0005635 nuclear envelope; GO:0005737 cytoplasm; GO:0005783 endoplasmic reticulum; GO:0005789 endoplasmic reticulum membrane; GO:0005886 plasma membrane; GO:0005887 integral component of plasma membrane; GO:0012505 endomembrane system; GO:0016020 membrane; GO:0016021 integral component of membrane; GO:0031224 intrinsic component of …	GO:0000247 C-8 sterol isomerase activity; GO:0003824 catalytic activity; GO:0004769 steroid delta-isomerase activity; GO:0004888 transmembrane signaling receptor activity; GO:0005215 transporter activity; GO:0015238 drug transmembrane transporter activity; GO:0016853 isomerase activity; GO:0016860 intramolecular oxidoreductase activity; GO:0016863 intramolecular oxidoreductase activity, transposi…			I	KOG4826	C-8,7 sterol isomerase
P46778	60S ribosomal protein L21 OS=Homo sapiens OX=9606 GN=RPL21 PE=1 SV=2	RPL21	1.33413	Up	18.565	36.9	5	5	12	0.848	1.028	1.042	0.832	1.111	1.109	nucleus	K02889	RP-L21e, RPL21; large subunit ribosomal protein L21e	map03010 Ribosome						J	KOG1732	60S ribosomal protein L21
Q92968	Peroxisomal membrane protein PEX13 OS=Homo sapiens OX=9606 GN=PEX13 PE=1 SV=2	PEX13	1.32649	Up	44.129	9.4	3	2	3	1.014	0.942	0.946	0.853	1.07	1.193	plasma membrane	K13344	PEX13; peroxin-13	map04146 Peroxisome	GO:0001561 fatty acid alpha-oxidation; GO:0001764 neuron migration; GO:0001967 suckling behavior; GO:0006082 organic acid metabolic process; GO:0006464 cellular protein modification process; GO:0006605 protein targeting; GO:0006625 protein targeting to peroxisome; GO:0006629 lipid metabolic process; GO:0006631 fatty acid metabolic process; GO:0006807 nitrogen compound metabolic process; GO:000681…	GO:0005622 intracellular; GO:0005623 cell; GO:0005737 cytoplasm; GO:0005777 peroxisome; GO:0005778 peroxisomal membrane; GO:0005779 integral component of peroxisomal membrane; GO:0016020 membrane; GO:0016021 integral component of membrane; GO:0031090 organelle membrane; GO:0031224 intrinsic component of membrane; GO:0031231 intrinsic component of peroxisomal membrane; GO:0031300 intrinsic compone…	GO:0000268 peroxisome targeting sequence binding; GO:0005048 signal sequence binding; GO:0005488 binding; GO:0033218 amide binding; GO:0042277 peptide binding;			U	KOG3875	Peroxisomal biogenesis protein peroxin
P51170	Amiloride-sensitive sodium channel subunit gamma OS=Homo sapiens OX=9606 GN=SCNN1G PE=1 SV=4	SCNN1G	1.32103	Up	74.269	2.6	1	1	1	1.058	0.887	1.098	0.813	1.157	0.991	plasma membrane	K04827	SCNN1G, ENACG; amiloride-sensitive sodium channel subunit gamma	map04742 Taste transduction; map04960 Aldosterone-regulated sodium reabsorption	GO:0001666 response to hypoxia; GO:0002009 morphogenesis of an epithelium; GO:0002011 morphogenesis of an epithelial sheet; GO:0003008 system process; GO:0006810 transport; GO:0006811 ion transport; GO:0006812 cation transport; GO:0006814 sodium ion transport; GO:0006928 movement of cell or subcellular component; GO:0006950 response to stress; GO:0007588 excretion; GO:0009611 response to wounding…	GO:0005576 extracellular region; GO:0005615 extracellular space; GO:0005622 intracellular; GO:0005623 cell; GO:0005634 nucleus; GO:0005654 nucleoplasm; GO:0005886 plasma membrane; GO:0005887 integral component of plasma membrane; GO:0009897 external side of plasma membrane; GO:0009986 cell surface; GO:0016020 membrane; GO:0016021 integral component of membrane; GO:0016324 apical plasma membrane; …	GO:0005215 transporter activity; GO:0005216 ion channel activity; GO:0005261 cation channel activity; GO:0005272 sodium channel activity; GO:0005488 binding; GO:0005515 protein binding; GO:0008324 cation transmembrane transporter activity; GO:0015075 ion transmembrane transporter activity; GO:0015077 monovalent inorganic cation transmembrane transporter activity; GO:0015081 sodium ion transmembra…			P	KOG4294	Non voltage-gated ion channels (DEG/ENaC family)
P62249	40S ribosomal protein S16 OS=Homo sapiens OX=9606 GN=RPS16 PE=1 SV=2	RPS16	1.3189	Up	16.445	53.4	10	10	19	0.923	1.06	0.998	0.82	1.069	1.094	cytoplasm	K02960	RP-S16e, RPS16; small subunit ribosomal protein S16e	map03010 Ribosome	GO:0000184 nuclear-transcribed mRNA catabolic process, nonsense-mediated decay; GO:0000462 maturation of SSU-rRNA from tricistronic rRNA transcript (SSU-rRNA, 5.8S rRNA, LSU-rRNA); GO:0000956 nuclear-transcribed mRNA catabolic process; GO:0001889 liver development; GO:0006139 nucleobase-containing compound metabolic process; GO:0006364 rRNA processing; GO:0006396 RNA processing; GO:0006401 RNA ca…	GO:0005622 intracellular; GO:0005623 cell; GO:0005634 nucleus; GO:0005654 nucleoplasm; GO:0005737 cytoplasm; GO:0005783 endoplasmic reticulum; GO:0005789 endoplasmic reticulum membrane; GO:0005791 rough endoplasmic reticulum; GO:0005829 cytosol; GO:0005840 ribosome; GO:0012505 endomembrane system; GO:0015935 small ribosomal subunit; GO:0016020 membrane; GO:0022626 cytosolic ribosome; GO:0022627 c…	GO:0003676 nucleic acid binding; GO:0003723 RNA binding; GO:0003735 structural constituent of ribosome; GO:0005198 structural molecule activity; GO:0005488 binding; GO:0097159 organic cyclic compound binding; GO:1901363 heterocyclic compound binding;			J	KOG1753	40S ribosomal protein S16
O95619	YEATS domain-containing protein 4 OS=Homo sapiens OX=9606 GN=YEATS4 PE=1 SV=1	YEATS4	1.31851	Up	26.499	14.1	4	4	5	0.93	1.067	1.02	0.821	1.153	1.012	cytoplasm	K11341	YEATS4, GAS41, YAF9; YEATS domain-containing protein 4		GO:0000278 mitotic cell cycle; GO:0006325 chromatin organization; GO:0006355 regulation of transcription, DNA-templated; GO:0006357 regulation of transcription from RNA polymerase II promoter; GO:0006464 cellular protein modification process; GO:0006473 protein acetylation; GO:0006475 internal protein amino acid acetylation; GO:0006807 nitrogen compound metabolic process; GO:0006996 organelle org…	GO:0000123 histone acetyltransferase complex; GO:0005622 intracellular; GO:0005623 cell; GO:0005634 nucleus; GO:0005635 nuclear envelope; GO:0005654 nucleoplasm; GO:0012505 endomembrane system; GO:0016020 membrane; GO:0016363 nuclear matrix; GO:0031090 organelle membrane; GO:0031248 protein acetyltransferase complex; GO:0031965 nuclear membrane; GO:0031967 organelle envelope; GO:0031974 membrane-…	GO:0003676 nucleic acid binding; GO:0003677 DNA binding; GO:0003700 transcription factor activity, sequence-specific DNA binding; GO:0005198 structural molecule activity; GO:0005200 structural constituent of cytoskeleton; GO:0005488 binding; GO:0005515 protein binding; GO:0008022 protein C-terminus binding; GO:0097159 organic cyclic compound binding; GO:1901363 heterocyclic compound binding;			K	KOG3149	Transcription initiation factor IIF, auxiliary subunit
Q8WWQ0	PH-interacting protein OS=Homo sapiens OX=9606 GN=PHIP PE=1 SV=2	PHIP	1.31308	Up	206.69	11	15	15	16	0.835	1.035	1.03	0.856	1.14	1.108	nucleus	K11797	PHIP, DCAF14; PH-interacting protein		GO:0001932 regulation of protein phosphorylation; GO:0001934 positive regulation of protein phosphorylation; GO:0006355 regulation of transcription, DNA-templated; GO:0006357 regulation of transcription from RNA polymerase II promoter; GO:0006606 protein import into nucleus; GO:0006810 transport; GO:0006886 intracellular protein transport; GO:0006913 nucleocytoplasmic transport; GO:0006996 organe…	GO:0005622 intracellular; GO:0005623 cell; GO:0005634 nucleus; GO:0043226 organelle; GO:0043227 membrane-bounded organelle; GO:0043229 intracellular organelle; GO:0043231 intracellular membrane-bounded organelle; GO:0044424 intracellular part; GO:0044464 cell part;	GO:0005102 receptor binding; GO:0005158 insulin receptor binding; GO:0005488 binding; GO:0005515 protein binding; GO:0042393 histone binding; GO:0044877 macromolecular complex binding; GO:0070577 lysine-acetylated histone binding;	PF00439	Bromodomain	S	KOG0644	Uncharacterized conserved protein, contains WD40 repeat and BROMO domains
Q01831	DNA repair protein complementing XP-C cells OS=Homo sapiens OX=9606 GN=XPC PE=1 SV=4	XPC	1.31228	Up	105.95	8.6	5	5	5	0.9	1.041	0.938	0.863	1.197	1.068	nucleus	K10838	XPC; xeroderma pigmentosum group C-complementing protein	map03420 Nucleotide excision repair	GO:0000075 cell cycle checkpoint; GO:0000077 DNA damage checkpoint; GO:0000278 mitotic cell cycle; GO:0000715 nucleotide-excision repair, DNA damage recognition; GO:0006139 nucleobase-containing compound metabolic process; GO:0006259 DNA metabolic process; GO:0006281 DNA repair; GO:0006289 nucleotide-excision repair; GO:0006294 nucleotide-excision repair, preincision complex assembly; GO:0006298 …	GO:0000109 nucleotide-excision repair complex; GO:0000111 nucleotide-excision repair factor 2 complex; GO:0005622 intracellular; GO:0005623 cell; GO:0005634 nucleus; GO:0005654 nucleoplasm; GO:0005730 nucleolus; GO:0005737 cytoplasm; GO:0005739 mitochondrion; GO:0005886 plasma membrane; GO:0016020 membrane; GO:0031974 membrane-enclosed lumen; GO:0031981 nuclear lumen; GO:0032991 macromolecular co…	GO:0000217 DNA secondary structure binding; GO:0000404 heteroduplex DNA loop binding; GO:0000405 bubble DNA binding; GO:0003676 nucleic acid binding; GO:0003677 DNA binding; GO:0003684 damaged DNA binding; GO:0003690 double-stranded DNA binding; GO:0003697 single-stranded DNA binding; GO:0005488 binding; GO:0030983 mismatched DNA binding; GO:0032135 DNA insertion or deletion binding; GO:0097159 o…	PF03835; PF10403; PF10404; PF10405	Rad4 transglutaminase-like domain; Rad4 beta-hairpin domain 1; Rad4 beta-hairpin domain 2; Rad4 beta-hairpin domain 3	L	KOG2179	Nucleotide excision repair complex XPC-HR23B, subunit XPC/DPB11
Q9NX05	Constitutive coactivator of PPAR-gamma-like protein 2 OS=Homo sapiens OX=9606 GN=FAM120C PE=1 SV=3	FAM120C	1.30567	Up	120.59	6	6	4	6	1.135	1.453	0.876	0.705	0.948	0.893	cytoplasm,nucleus					GO:0005622 intracellular; GO:0005623 cell; GO:0005634 nucleus; GO:0043226 organelle; GO:0043227 membrane-bounded organelle; GO:0043229 intracellular organelle; GO:0043231 intracellular membrane-bounded organelle; GO:0044424 intracellular part; GO:0044464 cell part;
P35354	Prostaglandin G/H synthase 2 OS=Homo sapiens OX=9606 GN=PTGS2 PE=1 SV=2	PTGS2	1.30069	Up	68.995	38.4	17	17	22	0.711	1.107	1.036	0.868	1.149	1.109	extracellular	K11987	PTGS2, COX2; prostaglandin-endoperoxide synthase 2 [EC:1.14.99.1]	map00590 Arachidonic acid metabolism; map01100 Metabolic pathways; map04064 NF-kappa B signaling pathway; map04370 VEGF signaling pathway; map04625 C-type lectin receptor signaling pathway; map04657 IL-17 signaling pathway; map04668 TNF signaling pathway; map04723 Retrograde endocannabinoid signaling; map04726 Serotonergic synapse; map04913 Ovarian steroidogenesis; map04921 Oxytocin signaling pat…	GO:0000003 reproduction; GO:0000212 meiotic spindle organization; GO:0000226 microtubule cytoskeleton organization; GO:0001101 response to acid chemical; GO:0001503 ossification; GO:0001505 regulation of neurotransmitter levels; GO:0001516 prostaglandin biosynthetic process; GO:0001525 angiogenesis; GO:0001541 ovarian follicle development; GO:0001547 antral ovarian follicle growth; GO:0001550 ova…	GO:0005622 intracellular; GO:0005623 cell; GO:0005737 cytoplasm; GO:0005783 endoplasmic reticulum; GO:0005788 endoplasmic reticulum lumen; GO:0005789 endoplasmic reticulum membrane; GO:0012505 endomembrane system; GO:0016020 membrane; GO:0031090 organelle membrane; GO:0031974 membrane-enclosed lumen; GO:0031984 organelle subcompartment; GO:0032991 macromolecular complex; GO:0042175 nuclear outer …	GO:0003824 catalytic activity; GO:0004601 peroxidase activity; GO:0004666 prostaglandin-endoperoxide synthase activity; GO:0005488 binding; GO:0005515 protein binding; GO:0016209 antioxidant activity; GO:0016491 oxidoreductase activity; GO:0016684 oxidoreductase activity, acting on peroxide as acceptor; GO:0016701 oxidoreductase activity, acting on single donors with incorporation of molecular ox…	PF00008; PF03098	EGF-like domain; Animal haem peroxidase	T	KOG2408	Peroxidase/oxygenase
O43513	Mediator of RNA polymerase II transcription subunit 7 OS=Homo sapiens OX=9606 GN=MED7 PE=1 SV=1	MED7	1.29988	Up	27.245	17.2	2	2	2	1.075	0.99	0.912	0.847	0.956	1.246	plasma membrane	K15148	MED7; mediator of RNA polymerase II transcription subunit 7		GO:0006139 nucleobase-containing compound metabolic process; GO:0006351 transcription, DNA-templated; GO:0006352 DNA-templated transcription, initiation; GO:0006355 regulation of transcription, DNA-templated; GO:0006357 regulation of transcription from RNA polymerase II promoter; GO:0006366 transcription from RNA polymerase II promoter; GO:0006367 transcription initiation from RNA polymerase II p…	GO:0000151 ubiquitin ligase complex; GO:0005622 intracellular; GO:0005623 cell; GO:0005634 nucleus; GO:0005654 nucleoplasm; GO:0005667 transcription factor complex; GO:0016592 mediator complex; GO:0016604 nuclear body; GO:0031974 membrane-enclosed lumen; GO:0031981 nuclear lumen; GO:0032991 macromolecular complex; GO:0043226 organelle; GO:0043227 membrane-bounded organelle; GO:0043229 intracellul…	GO:0003712 transcription cofactor activity; GO:0003713 transcription coactivator activity;			K	KOG0570	Transcriptional coactivator
Q8N9M1	Uncharacterized protein C19orf47 OS=Homo sapiens OX=9606 GN=C19orf47 PE=1 SV=1	C19orf47	1.29864	Up	44.746	7.6	2	2	2	1.097	0.96	1.053	0.807	1.036	1.06	extracellular					GO:0005622 intracellular; GO:0005623 cell; GO:0005634 nucleus; GO:0005654 nucleoplasm; GO:0031974 membrane-enclosed lumen; GO:0031981 nuclear lumen; GO:0043226 organelle; GO:0043227 membrane-bounded organelle; GO:0043229 intracellular organelle; GO:0043231 intracellular membrane-bounded organelle; GO:0043233 organelle lumen; GO:0044422 organelle part; GO:0044424 intracellular part; GO:0044428 nuc…				S	KOG3930	Uncharacterized conserved protein
P62847	40S ribosomal protein S24 OS=Homo sapiens OX=9606 GN=RPS24 PE=1 SV=1	RPS24	1.29638	Up	15.423	34.6	4	4	9	0.831	1.05	1.075	0.857	1.144	1.078	cytoplasm	K02974	RP-S24e, RPS24; small subunit ribosomal protein S24e	map03010 Ribosome	GO:0000462 maturation of SSU-rRNA from tricistronic rRNA transcript (SSU-rRNA, 5.8S rRNA, LSU-rRNA); GO:0001889 liver development; GO:0002262 myeloid cell homeostasis; GO:0002376 immune system process; GO:0006139 nucleobase-containing compound metabolic process; GO:0006364 rRNA processing; GO:0006396 RNA processing; GO:0006412 translation; GO:0006413 translational initiation; GO:0006518 peptide m…	GO:0005622 intracellular; GO:0005623 cell; GO:0005737 cytoplasm; GO:0005829 cytosol; GO:0005840 ribosome; GO:0015935 small ribosomal subunit; GO:0022626 cytosolic ribosome; GO:0022627 cytosolic small ribosomal subunit; GO:0032991 macromolecular complex; GO:0043226 organelle; GO:0043228 non-membrane-bounded organelle; GO:0043229 intracellular organelle; GO:0043232 intracellular non-membrane-bounde…	GO:0003735 structural constituent of ribosome; GO:0005198 structural molecule activity; GO:0005488 binding; GO:0005515 protein binding; GO:0031369 translation initiation factor binding; GO:0044877 macromolecular complex binding;			J	KOG3424	40S ribosomal protein S24
P35251	Replication factor C subunit 1 OS=Homo sapiens OX=9606 GN=RFC1 PE=1 SV=4	RFC1	1.29021	Up	128.25	12.3	12	12	13	0.938	1.025	1.007	0.858	1.115	1.099	nucleus	K10754	RFC1; replication factor C subunit 1	map03030 DNA replication; map03420 Nucleotide excision repair; map03430 Mismatch repair	GO:0000122 negative regulation of transcription from RNA polymerase II promoter; GO:0000723 telomere maintenance; GO:0000731 DNA synthesis involved in DNA repair; GO:0006139 nucleobase-containing compound metabolic process; GO:0006259 DNA metabolic process; GO:0006260 DNA replication; GO:0006261 DNA-dependent DNA replication; GO:0006278 RNA-dependent DNA biosynthetic process; GO:0006281 DNA repai…	GO:0005622 intracellular; GO:0005623 cell; GO:0005634 nucleus; GO:0005654 nucleoplasm; GO:0005657 replication fork; GO:0005663 DNA replication factor C complex; GO:0005694 chromosome; GO:0005730 nucleolus; GO:0005737 cytoplasm; GO:0031974 membrane-enclosed lumen; GO:0031981 nuclear lumen; GO:0032991 macromolecular complex; GO:0043226 organelle; GO:0043227 membrane-bounded organelle; GO:0043228 no…	GO:0000166 nucleotide binding; GO:0003676 nucleic acid binding; GO:0003677 DNA binding; GO:0003690 double-stranded DNA binding; GO:0005488 binding; GO:0005515 protein binding; GO:0005524 ATP binding; GO:0008047 enzyme activator activity; GO:0008144 drug binding; GO:0017076 purine nucleotide binding; GO:0019904 protein domain specific binding; GO:0030234 enzyme regulator activity; GO:0030554 adeny…	PF00004; PF08519	ATPase family associated with various cellular activities (AAA); Replication factor RFC1 C terminal domain	L	KOG1968	Replication factor C, subunit RFC1 (large subunit)
P46013	Proliferation marker protein Ki-67 OS=Homo sapiens OX=9606 GN=MKI67 PE=1 SV=2	MKI67	1.29019	Up	358.69	33.2	71	71	82	0.926	1.037	1.017	0.846	1.151	1.032	mitochondria	K17582	MKI67; antigen KI-67		GO:0000003 reproduction; GO:0001889 liver development; GO:0007049 cell cycle; GO:0007088 regulation of mitotic nuclear division; GO:0007275 multicellular organism development; GO:0007346 regulation of mitotic cell cycle; GO:0008283 cell proliferation; GO:0009653 anatomical structure morphogenesis; GO:0009887 animal organ morphogenesis; GO:0009987 cellular process; GO:0010564 regulation of cell cy…	GO:0000775 chromosome, centromeric region; GO:0000793 condensed chromosome; GO:0005622 intracellular; GO:0005623 cell; GO:0005634 nucleus; GO:0005654 nucleoplasm; GO:0005694 chromosome; GO:0005730 nucleolus; GO:0005737 cytoplasm; GO:0016604 nuclear body; GO:0031974 membrane-enclosed lumen; GO:0031981 nuclear lumen; GO:0043226 organelle; GO:0043227 membrane-bounded organelle; GO:0043228 non-membra…	GO:0005488 binding; GO:0005515 protein binding; GO:0008022 protein C-terminus binding;
Q9NY12	H/ACA ribonucleoprotein complex subunit 1 OS=Homo sapiens OX=9606 GN=GAR1 PE=1 SV=1	GAR1	1.28981	Up	22.348	21.7	4	4	6	0.842	1.049	1.005	0.873	1.103	1.149	cytoplasm	K11128	GAR1, NOLA1; H/ACA ribonucleoprotein complex subunit 1	map03008 Ribosome biogenesis in eukaryotes	GO:0000154 rRNA modification; GO:0000454 snoRNA guided rRNA pseudouridine synthesis; GO:0000723 telomere maintenance; GO:0001522 pseudouridine synthesis; GO:0006139 nucleobase-containing compound metabolic process; GO:0006259 DNA metabolic process; GO:0006278 RNA-dependent DNA biosynthetic process; GO:0006364 rRNA processing; GO:0006396 RNA processing; GO:0006725 cellular aromatic compound metabo…	GO:0001650 fibrillar center; GO:0001651 dense fibrillar component; GO:0005622 intracellular; GO:0005623 cell; GO:0005634 nucleus; GO:0005654 nucleoplasm; GO:0005697 telomerase holoenzyme complex; GO:0005730 nucleolus; GO:0005732 small nucleolar ribonucleoprotein complex; GO:0015030 Cajal body; GO:0016604 nuclear body; GO:0031429 box H/ACA snoRNP complex; GO:0031974 membrane-enclosed lumen; GO:003…	GO:0003676 nucleic acid binding; GO:0003723 RNA binding; GO:0005488 binding; GO:0030515 snoRNA binding; GO:0034513 box H/ACA snoRNA binding; GO:0070034 telomerase RNA binding; GO:0097159 organic cyclic compound binding; GO:1901363 heterocyclic compound binding;	PF04410	Gar1/Naf1 RNA binding region	J	KOG3262	H/ACA small nucleolar RNP component GAR1
Q9NX58	Cell growth-regulating nucleolar protein OS=Homo sapiens OX=9606 GN=LYAR PE=1 SV=2	LYAR	1.28833	Up	43.614	39.3	11	11	15	0.943	1	0.973	0.874	1.152	1.1	nucleus	K15263	LYER; cell growth-regulating nucleolar protein		GO:0000122 negative regulation of transcription from RNA polymerase II promoter; GO:0002262 myeloid cell homeostasis; GO:0002376 immune system process; GO:0002520 immune system development; GO:0006139 nucleobase-containing compound metabolic process; GO:0006355 regulation of transcription, DNA-templated; GO:0006357 regulation of transcription from RNA polymerase II promoter; GO:0006364 rRNA proce…	GO:0001750 photoreceptor outer segment; GO:0005622 intracellular; GO:0005623 cell; GO:0005634 nucleus; GO:0005730 nucleolus; GO:0005929 cilium; GO:0031974 membrane-enclosed lumen; GO:0031981 nuclear lumen; GO:0042995 cell projection; GO:0043005 neuron projection; GO:0043226 organelle; GO:0043227 membrane-bounded organelle; GO:0043228 non-membrane-bounded organelle; GO:0043229 intracellular organe…	GO:0003676 nucleic acid binding; GO:0003677 DNA binding; GO:0005488 binding; GO:0097159 organic cyclic compound binding; GO:1901363 heterocyclic compound binding;	PF08790	LYAR-type C2HC zinc finger	K	KOG2186	Cell growth-regulating nucleolar protein
O95478	Ribosome biogenesis protein NSA2 homolog OS=Homo sapiens OX=9606 GN=NSA2 PE=1 SV=1	NSA2	1.28826	Up	30.065	22.7	5	5	6	0.829	1.029	1.099	0.869	1.171	1.068	nucleus	K14842	NSA2; ribosome biogenesis protein NSA2		GO:0000460 maturation of 5.8S rRNA; GO:0000470 maturation of LSU-rRNA; GO:0006139 nucleobase-containing compound metabolic process; GO:0006364 rRNA processing; GO:0006396 RNA processing; GO:0006725 cellular aromatic compound metabolic process; GO:0006807 nitrogen compound metabolic process; GO:0008152 metabolic process; GO:0009987 cellular process; GO:0010467 gene expression; GO:0016070 RNA metab…	GO:0005622 intracellular; GO:0005623 cell; GO:0005634 nucleus; GO:0005730 nucleolus; GO:0030684 preribosome; GO:0030687 preribosome, large subunit precursor; GO:0031974 membrane-enclosed lumen; GO:0031981 nuclear lumen; GO:0032991 macromolecular complex; GO:0043226 organelle; GO:0043227 membrane-bounded organelle; GO:0043228 non-membrane-bounded organelle; GO:0043229 intracellular organelle; GO:0…				J	KOG3163	Uncharacterized conserved protein related to ribosomal protein S8E
P27635	60S ribosomal protein L10 OS=Homo sapiens OX=9606 GN=RPL10 PE=1 SV=4	RPL10	1.28654	Up	24.604	40.7	8	8	16	0.856	1.032	1.003	0.862	1.107	1.111	cytoplasm	K02866	RP-L10e, RPL10; large subunit ribosomal protein L10e	map03010 Ribosome	GO:0000027 ribosomal large subunit assembly; GO:0000122 negative regulation of transcription from RNA polymerase II promoter; GO:0001889 liver development; GO:0006355 regulation of transcription, DNA-templated; GO:0006357 regulation of transcription from RNA polymerase II promoter; GO:0006412 translation; GO:0006417 regulation of translation; GO:0006518 peptide metabolic process; GO:0006807 nitro…	GO:0005622 intracellular; GO:0005623 cell; GO:0005634 nucleus; GO:0005737 cytoplasm; GO:0005783 endoplasmic reticulum; GO:0005829 cytosol; GO:0005840 ribosome; GO:0012505 endomembrane system; GO:0015934 large ribosomal subunit; GO:0022625 cytosolic large ribosomal subunit; GO:0022626 cytosolic ribosome; GO:0032991 macromolecular complex; GO:0043226 organelle; GO:0043227 membrane-bounded organelle…	GO:0003676 nucleic acid binding; GO:0003723 RNA binding; GO:0003735 structural constituent of ribosome; GO:0005198 structural molecule activity; GO:0005488 binding; GO:0045182 translation regulator activity; GO:0097159 organic cyclic compound binding; GO:1901363 heterocyclic compound binding;			J	KOG0857	60s ribosomal protein L10
Q9UIG0	Tyrosine-protein kinase BAZ1B OS=Homo sapiens OX=9606 GN=BAZ1B PE=1 SV=2	BAZ1B	1.28445	Up	170.9	23.6	29	29	34	0.911	1.047	1.009	0.849	1.134	1.047	nucleus	K11658	BAZ1B, WSTF; bromodomain adjacent to zinc finger domain protein 1B		GO:0006325 chromatin organization; GO:0006338 chromatin remodeling; GO:0006355 regulation of transcription, DNA-templated; GO:0006357 regulation of transcription from RNA polymerase II promoter; GO:0006464 cellular protein modification process; GO:0006468 protein phosphorylation; GO:0006793 phosphorus metabolic process; GO:0006796 phosphate-containing compound metabolic process; GO:0006807 nitrog…	GO:0005622 intracellular; GO:0005623 cell; GO:0005634 nucleus; GO:0005654 nucleoplasm; GO:0016604 nuclear body; GO:0031974 membrane-enclosed lumen; GO:0031981 nuclear lumen; GO:0043226 organelle; GO:0043227 membrane-bounded organelle; GO:0043229 intracellular organelle; GO:0043231 intracellular membrane-bounded organelle; GO:0043233 organelle lumen; GO:0044422 organelle part; GO:0044424 intracell…	GO:0003824 catalytic activity; GO:0004672 protein kinase activity; GO:0004713 protein tyrosine kinase activity; GO:0005488 binding; GO:0008270 zinc ion binding; GO:0016301 kinase activity; GO:0016740 transferase activity; GO:0016772 transferase activity, transferring phosphorus-containing groups; GO:0016773 phosphotransferase activity, alcohol group as acceptor; GO:0035173 histone kinase activity…	PF10537; PF00628; PF00439	ATP-utilising chromatin assembly and remodelling N-terminal; PHD-finger; Bromodomain	B	KOG1245	Chromatin remodeling complex WSTF-ISWI, large subunit (contains heterochromatin localization, PHD and BROMO domains)
Q9P1F3	Costars family protein ABRACL OS=Homo sapiens OX=9606 GN=ABRACL PE=1 SV=1	ABRACL	1.28439	Up	9.0564	35.8	2	1	2	0.946	0.967	1.01	0.865	1.091	1.131	cytoplasm									S	KOG3376	Uncharacterized conserved protein
Q9GZR7	ATP-dependent RNA helicase DDX24 OS=Homo sapiens OX=9606 GN=DDX24 PE=1 SV=1	DDX24	1.28303	Up	96.331	34.1	21	21	26	0.867	1	0.98	0.878	1.168	1.085	nucleus	K14805	DDX24, MAK5; ATP-dependent RNA helicase DDX24/MAK5 [EC:3.6.4.13]		GO:0006139 nucleobase-containing compound metabolic process; GO:0006725 cellular aromatic compound metabolic process; GO:0006807 nitrogen compound metabolic process; GO:0008152 metabolic process; GO:0009987 cellular process; GO:0010501 RNA secondary structure unwinding; GO:0016070 RNA metabolic process; GO:0034641 cellular nitrogen compound metabolic process; GO:0043170 macromolecule metabolic pr…	GO:0005622 intracellular; GO:0005623 cell; GO:0005634 nucleus; GO:0005730 nucleolus; GO:0005737 cytoplasm; GO:0031974 membrane-enclosed lumen; GO:0031981 nuclear lumen; GO:0043226 organelle; GO:0043227 membrane-bounded organelle; GO:0043228 non-membrane-bounded organelle; GO:0043229 intracellular organelle; GO:0043231 intracellular membrane-bounded organelle; GO:0043232 intracellular non-membrane…	GO:0003724 RNA helicase activity; GO:0003824 catalytic activity; GO:0004004 ATP-dependent RNA helicase activity; GO:0004386 helicase activity; GO:0008026 ATP-dependent helicase activity; GO:0008186 RNA-dependent ATPase activity; GO:0016462 pyrophosphatase activity; GO:0016787 hydrolase activity; GO:0016817 hydrolase activity, acting on acid anhydrides; GO:0016818 hydrolase activity, acting on aci…	PF00270	DEAD/DEAH box helicase	A	KOG0347	RNA helicase
P62906	60S ribosomal protein L10a OS=Homo sapiens OX=9606 GN=RPL10A PE=1 SV=2	RPL10A	1.28279	Up	24.831	49.8	12	12	23	0.868	1.053	1.003	0.854	1.136	1.055	cytoplasm,nucleus	K02865	RP-L10Ae, RPL10A; large subunit ribosomal protein L10Ae	map03010 Ribosome	GO:0000184 nuclear-transcribed mRNA catabolic process, nonsense-mediated decay; GO:0000470 maturation of LSU-rRNA; GO:0000956 nuclear-transcribed mRNA catabolic process; GO:0002181 cytoplasmic translation; GO:0006139 nucleobase-containing compound metabolic process; GO:0006364 rRNA processing; GO:0006396 RNA processing; GO:0006401 RNA catabolic process; GO:0006402 mRNA catabolic process; GO:00064…	GO:0005622 intracellular; GO:0005623 cell; GO:0005737 cytoplasm; GO:0005829 cytosol; GO:0005840 ribosome; GO:0005844 polysome; GO:0015934 large ribosomal subunit; GO:0022625 cytosolic large ribosomal subunit; GO:0022626 cytosolic ribosome; GO:0032991 macromolecular complex; GO:0042788 polysomal ribosome; GO:0043226 organelle; GO:0043228 non-membrane-bounded organelle; GO:0043229 intracellular org…	GO:0003676 nucleic acid binding; GO:0003723 RNA binding; GO:0003735 structural constituent of ribosome; GO:0005198 structural molecule activity; GO:0005488 binding; GO:0097159 organic cyclic compound binding; GO:1901363 heterocyclic compound binding;	PF00687	Ribosomal protein L1p/L10e family	J	KOG1570	60S ribosomal protein L10A
Q9ULR0	Pre-mRNA-splicing factor ISY1 homolog OS=Homo sapiens OX=9606 GN=ISY1 PE=1 SV=3	ISY1	1.28129	Up	32.992	8.1	2	2	2	0.972	1.012	0.872	0.887	1.097	1.176	nucleus	K12870	ISY1; pre-mRNA-splicing factor ISY1	map03040 Spliceosome	GO:0000245 spliceosomal complex assembly; GO:0000350 generation of catalytic spliceosome for second transesterification step; GO:0000375 RNA splicing, via transesterification reactions; GO:0000377 RNA splicing, via transesterification reactions with bulged adenosine as nucleophile; GO:0000389 mRNA 3'-splice site recognition; GO:0000393 spliceosomal conformational changes to generate catalytic con…	GO:0000974 Prp19 complex; GO:0005622 intracellular; GO:0005623 cell; GO:0005634 nucleus; GO:0005654 nucleoplasm; GO:0005681 spliceosomal complex; GO:0031974 membrane-enclosed lumen; GO:0031981 nuclear lumen; GO:0032991 macromolecular complex; GO:0043226 organelle; GO:0043227 membrane-bounded organelle; GO:0043229 intracellular organelle; GO:0043231 intracellular membrane-bounded organelle; GO:004…				A	KOG3068	mRNA splicing factor
Q15041	ADP-ribosylation factor-like protein 6-interacting protein 1 OS=Homo sapiens OX=9606 GN=ARL6IP1 PE=1 SV=2	ARL6IP1	1.27987	Up	23.362	8.9	2	2	5	0.995	1.108	1.069	0.795	1.083	0.952	plasma membrane	K02957	RP-S15Ae, RPS15A; small subunit ribosomal protein S15Ae	map03010 Ribosome	GO:0001505 regulation of neurotransmitter levels; GO:0002036 regulation of L-glutamate transport; GO:0002038 positive regulation of L-glutamate transport; GO:0006605 protein targeting; GO:0006612 protein targeting to membrane; GO:0006613 cotranslational protein targeting to membrane; GO:0006810 transport; GO:0006886 intracellular protein transport; GO:0006996 organelle organization; GO:0007029 en…	GO:0005622 intracellular; GO:0005623 cell; GO:0005737 cytoplasm; GO:0005783 endoplasmic reticulum; GO:0005784 Sec61 translocon complex; GO:0005789 endoplasmic reticulum membrane; GO:0005791 rough endoplasmic reticulum; GO:0005829 cytosol; GO:0012505 endomembrane system; GO:0016020 membrane; GO:0016021 integral component of membrane; GO:0030176 integral component of endoplasmic reticulum membrane;…	GO:0005488 binding; GO:0005515 protein binding; GO:0042802 identical protein binding;
P61353	60S ribosomal protein L27 OS=Homo sapiens OX=9606 GN=RPL27 PE=1 SV=2	RPL27	1.27727	Up	15.798	48.5	6	6	14	0.851	1.029	1.007	0.88	1.215	1.033	mitochondria	K02901	RP-L27e, RPL27; large subunit ribosomal protein L27e	map03010 Ribosome	GO:0006139 nucleobase-containing compound metabolic process; GO:0006364 rRNA processing; GO:0006396 RNA processing; GO:0006725 cellular aromatic compound metabolic process; GO:0006807 nitrogen compound metabolic process; GO:0008152 metabolic process; GO:0009987 cellular process; GO:0010467 gene expression; GO:0016070 RNA metabolic process; GO:0016072 rRNA metabolic process; GO:0022613 ribonucleop…	GO:0005622 intracellular; GO:0005623 cell; GO:0005737 cytoplasm; GO:0005783 endoplasmic reticulum; GO:0005789 endoplasmic reticulum membrane; GO:0005791 rough endoplasmic reticulum; GO:0005829 cytosol; GO:0005840 ribosome; GO:0012505 endomembrane system; GO:0015934 large ribosomal subunit; GO:0016020 membrane; GO:0022625 cytosolic large ribosomal subunit; GO:0022626 cytosolic ribosome; GO:0030867…	GO:0003735 structural constituent of ribosome; GO:0005198 structural molecule activity;			J	KOG3418	60S ribosomal protein L27
Q96QT6	PHD finger protein 12 OS=Homo sapiens OX=9606 GN=PHF12 PE=1 SV=2	PHF12	1.27582	Up	109.7	1.3	1	1	1	1.026	1.058	0.797	0.881	1.246	1.002	nucleus				GO:0000122 negative regulation of transcription from RNA polymerase II promoter; GO:0006355 regulation of transcription, DNA-templated; GO:0006357 regulation of transcription from RNA polymerase II promoter; GO:0009889 regulation of biosynthetic process; GO:0009890 negative regulation of biosynthetic process; GO:0009892 negative regulation of metabolic process; GO:0010468 regulation of gene expre…	GO:0000118 histone deacetylase complex; GO:0000228 nuclear chromosome; GO:0000785 chromatin; GO:0000790 nuclear chromatin; GO:0005622 intracellular; GO:0005623 cell; GO:0005634 nucleus; GO:0005654 nucleoplasm; GO:0005694 chromosome; GO:0016580 Sin3 complex; GO:0017053 transcriptional repressor complex; GO:0031974 membrane-enclosed lumen; GO:0031981 nuclear lumen; GO:0032991 macromolecular complex…	GO:0000976 transcription regulatory region sequence-specific DNA binding; GO:0000977 RNA polymerase II regulatory region sequence-specific DNA binding; GO:0001012 RNA polymerase II regulatory region DNA binding; GO:0001067 regulatory region nucleic acid binding; GO:0001221 transcription cofactor binding; GO:0001222 transcription corepressor binding; GO:0003676 nucleic acid binding; GO:0003677 DNA…	PF00628	PHD-finger	K	KOG4299	PHD Zn-finger protein
Q9Y3A4	Ribosomal RNA-processing protein 7 homolog A OS=Homo sapiens OX=9606 GN=RRP7A PE=1 SV=2	RRP7A	1.27406	Up	32.334	30.7	6	6	7	0.911	0.983	1.084	0.852	1.137	1.034	mitochondria	K14545	RRP7; ribosomal RNA-processing protein 7	map03008 Ribosome biogenesis in eukaryotes	GO:0000028 ribosomal small subunit assembly; GO:0001701 in utero embryonic development; GO:0001824 blastocyst development; GO:0001825 blastocyst formation; GO:0006139 nucleobase-containing compound metabolic process; GO:0006364 rRNA processing; GO:0006396 RNA processing; GO:0006725 cellular aromatic compound metabolic process; GO:0006807 nitrogen compound metabolic process; GO:0006996 organelle o…	GO:0005622 intracellular; GO:0005623 cell; GO:0005634 nucleus; GO:0005654 nucleoplasm; GO:0005730 nucleolus; GO:0005737 cytoplasm; GO:0030684 preribosome; GO:0030686 90S preribosome; GO:0031974 membrane-enclosed lumen; GO:0031981 nuclear lumen; GO:0032545 CURI complex; GO:0032991 macromolecular complex; GO:0034456 UTP-C complex; GO:0043226 organelle; GO:0043227 membrane-bounded organelle; GO:0043…		PF12923	Ribosomal RNA-processing protein 7 (RRP7)	A	KOG4008	rRNA processing protein RRP7
Q9Y2X3	Nucleolar protein 58 OS=Homo sapiens OX=9606 GN=NOP58 PE=1 SV=1	NOP58	1.27388	Up	59.578	35.2	16	16	25	0.881	1.069	0.97	0.869	1.143	1.071	cytoplasm	K14565	NOP58; nucleolar protein 58	map03008 Ribosome biogenesis in eukaryotes	GO:0000154 rRNA modification; GO:0006139 nucleobase-containing compound metabolic process; GO:0006364 rRNA processing; GO:0006396 RNA processing; GO:0006403 RNA localization; GO:0006725 cellular aromatic compound metabolic process; GO:0006807 nitrogen compound metabolic process; GO:0008152 metabolic process; GO:0009451 RNA modification; GO:0009987 cellular process; GO:0010467 gene expression; GO:…	GO:0001650 fibrillar center; GO:0005622 intracellular; GO:0005623 cell; GO:0005634 nucleus; GO:0005654 nucleoplasm; GO:0005730 nucleolus; GO:0005732 small nucleolar ribonucleoprotein complex; GO:0005737 cytoplasm; GO:0005829 cytosol; GO:0015030 Cajal body; GO:0016604 nuclear body; GO:0030684 preribosome; GO:0031428 box C/D snoRNP complex; GO:0031974 membrane-enclosed lumen; GO:0031981 nuclear lum…	GO:0001085 RNA polymerase II transcription factor binding; GO:0001091 RNA polymerase II basal transcription factor binding; GO:0001094 TFIID-class transcription factor binding; GO:0001098 basal transcription machinery binding; GO:0001099 basal RNA polymerase II transcription machinery binding; GO:0003676 nucleic acid binding; GO:0003723 RNA binding; GO:0005488 binding; GO:0005515 protein binding;…	PF08156	NOP5NT (NUC127) domain	AJ	KOG2572	Ribosome biogenesis protein - Nop58p/Nop5p
Q03188	Centromere protein C OS=Homo sapiens OX=9606 GN=CENPC PE=1 SV=2	CENPC	1.27331	Up	106.83	3.9	3	3	3	0.909	0.993	1.057	0.858	1.135	1.05	nucleus	K11497	CENPC; centromere protein C		GO:0000003 reproduction; GO:0000070 mitotic sister chromatid segregation; GO:0000278 mitotic cell cycle; GO:0000280 nuclear division; GO:0000819 sister chromatid segregation; GO:0006323 DNA packaging; GO:0006325 chromatin organization; GO:0006333 chromatin assembly or disassembly; GO:0006334 nucleosome assembly; GO:0006336 DNA replication-independent nucleosome assembly; GO:0006338 chromatin remo…	GO:0000228 nuclear chromosome; GO:0000775 chromosome, centromeric region; GO:0000776 kinetochore; GO:0000777 condensed chromosome kinetochore; GO:0000778 condensed nuclear chromosome kinetochore; GO:0000779 condensed chromosome, centromeric region; GO:0000780 condensed nuclear chromosome, centromeric region; GO:0000785 chromatin; GO:0000790 nuclear chromatin; GO:0000792 heterochromatin; GO:000079…	GO:0003676 nucleic acid binding; GO:0003677 DNA binding; GO:0003690 double-stranded DNA binding; GO:0005488 binding; GO:0019237 centromeric DNA binding; GO:0043565 sequence-specific DNA binding; GO:0097159 organic cyclic compound binding; GO:1901363 heterocyclic compound binding; GO:1990837 sequence-specific double-stranded DNA binding;	PF11699	Mif2/CENP-C like
Q10469	Alpha-1,6-mannosyl-glycoprotein 2-beta-N-acetylglucosaminyltransferase OS=Homo sapiens OX=9606 GN=MGAT2 PE=1 SV=1	MGAT2	1.27188	Up	51.55	9.2	4	4	4	0.925	1.203	1.045	0.8	0.957	1.078	Golgi apparatus	K00736	MGAT2; alpha-1,6-mannosyl-glycoprotein beta-1,2-N-acetylglucosaminyltransferase [EC:2.4.1.143]	map00510 N-Glycan biosynthesis; map00513 Various types of N-glycan biosynthesis; map01100 Metabolic pathways	GO:0005975 carbohydrate metabolic process; GO:0006464 cellular protein modification process; GO:0006486 protein glycosylation; GO:0006487 protein N-linked glycosylation; GO:0006807 nitrogen compound metabolic process; GO:0008152 metabolic process; GO:0009058 biosynthetic process; GO:0009059 macromolecule biosynthetic process; GO:0009100 glycoprotein metabolic process; GO:0009101 glycoprotein bios…	GO:0000139 Golgi membrane; GO:0005622 intracellular; GO:0005623 cell; GO:0005737 cytoplasm; GO:0005794 Golgi apparatus; GO:0012505 endomembrane system; GO:0016020 membrane; GO:0031090 organelle membrane; GO:0031984 organelle subcompartment; GO:0043226 organelle; GO:0043227 membrane-bounded organelle; GO:0043229 intracellular organelle; GO:0043231 intracellular membrane-bounded organelle; GO:00444…	GO:0003824 catalytic activity; GO:0005488 binding; GO:0008194 UDP-glycosyltransferase activity; GO:0008375 acetylglucosaminyltransferase activity; GO:0008455 alpha-1,6-mannosylglycoprotein 2-beta-N-acetylglucosaminyltransferase activity; GO:0016740 transferase activity; GO:0016757 transferase activity, transferring glycosyl groups; GO:0016758 transferase activity, transferring hexosyl groups; GO:…			G	KOG2791	N-acetylglucosaminyltransferase
Q15072	Zinc finger protein OZF OS=Homo sapiens OX=9606 GN=ZNF146 PE=1 SV=2	ZNF146	1.27117	Up	33.307	12	3	3	3	1.029	0.963	0.926	0.874	1.097	1.125	nucleus				GO:0006355 regulation of transcription, DNA-templated; GO:0006357 regulation of transcription from RNA polymerase II promoter; GO:0009889 regulation of biosynthetic process; GO:0010468 regulation of gene expression; GO:0010556 regulation of macromolecule biosynthetic process; GO:0019219 regulation of nucleobase-containing compound metabolic process; GO:0019222 regulation of metabolic process; GO:…	GO:0005622 intracellular; GO:0005623 cell; GO:0005634 nucleus; GO:0005730 nucleolus; GO:0005737 cytoplasm; GO:0005829 cytosol; GO:0031974 membrane-enclosed lumen; GO:0031981 nuclear lumen; GO:0043226 organelle; GO:0043227 membrane-bounded organelle; GO:0043228 non-membrane-bounded organelle; GO:0043229 intracellular organelle; GO:0043231 intracellular membrane-bounded organelle; GO:0043232 intrac…	GO:0000981 RNA polymerase II transcription factor activity, sequence-specific DNA binding; GO:0003676 nucleic acid binding; GO:0003677 DNA binding; GO:0003700 transcription factor activity, sequence-specific DNA binding; GO:0005488 binding; GO:0005539 glycosaminoglycan binding; GO:0008201 heparin binding; GO:0008270 zinc ion binding; GO:0043167 ion binding; GO:0043168 anion binding; GO:0043169 ca…	PF00096	Zinc finger, C2H2 type	K	KOG1721	FOG: Zn-finger
Q9H0H5	Rac GTPase-activating protein 1 OS=Homo sapiens OX=9606 GN=RACGAP1 PE=1 SV=1	RACGAP1	1.26962	Up	71.026	14.6	8	8	8	0.982	1.182	1.047	0.79	0.987	1.019	nucleus	K16733	RACGAP1, Tum; Rac GTPase-activating protein 1		GO:0000003 reproduction; GO:0000022 mitotic spindle elongation; GO:0000070 mitotic sister chromatid segregation; GO:0000226 microtubule cytoskeleton organization; GO:0000278 mitotic cell cycle; GO:0000280 nuclear division; GO:0000281 mitotic cytokinesis; GO:0000819 sister chromatid segregation; GO:0000910 cytokinesis; GO:0000912 assembly of actomyosin apparatus involved in cytokinesis; GO:0000915…	GO:0005622 intracellular; GO:0005623 cell; GO:0005634 nucleus; GO:0005654 nucleoplasm; GO:0005737 cytoplasm; GO:0005819 spindle; GO:0005829 cytosol; GO:0005856 cytoskeleton; GO:0005886 plasma membrane; GO:0009898 cytoplasmic side of plasma membrane; GO:0015630 microtubule cytoskeleton; GO:0016020 membrane; GO:0019897 extrinsic component of plasma membrane; GO:0019898 extrinsic component of membra…	GO:0005096 GTPase activator activity; GO:0005488 binding; GO:0005515 protein binding; GO:0005543 phospholipid binding; GO:0005547 phosphatidylinositol-3,4,5-trisphosphate binding; GO:0008017 microtubule binding; GO:0008047 enzyme activator activity; GO:0008092 cytoskeletal protein binding; GO:0008289 lipid binding; GO:0015631 tubulin binding; GO:0019899 enzyme binding; GO:0019900 kinase binding; …	PF00130; PF00620	Phorbol esters/diacylglycerol binding domain (C1 domain); RhoGAP domain	T	KOG3564	GTPase-activating protein
P62851	40S ribosomal protein S25 OS=Homo sapiens OX=9606 GN=RPS25 PE=1 SV=1	RPS25	1.26593	Up	13.742	39.2	6	6	14	0.849	1.024	1.066	0.863	1.085	1.1	nucleus	K02975	RP-S25e, RPS25; small subunit ribosomal protein S25e	map03010 Ribosome	GO:0000028 ribosomal small subunit assembly; GO:0000184 nuclear-transcribed mRNA catabolic process, nonsense-mediated decay; GO:0000956 nuclear-transcribed mRNA catabolic process; GO:0006139 nucleobase-containing compound metabolic process; GO:0006401 RNA catabolic process; GO:0006402 mRNA catabolic process; GO:0006412 translation; GO:0006413 translational initiation; GO:0006518 peptide metabolic…	GO:0005622 intracellular; GO:0005623 cell; GO:0005634 nucleus; GO:0005654 nucleoplasm; GO:0005730 nucleolus; GO:0005737 cytoplasm; GO:0005829 cytosol; GO:0005840 ribosome; GO:0005844 polysome; GO:0015935 small ribosomal subunit; GO:0022626 cytosolic ribosome; GO:0022627 cytosolic small ribosomal subunit; GO:0031974 membrane-enclosed lumen; GO:0031981 nuclear lumen; GO:0032991 macromolecular compl…	GO:0003735 structural constituent of ribosome; GO:0005198 structural molecule activity;			J	KOG1767	40S ribosomal protein S25
Q2TB10	Zinc finger protein 800 OS=Homo sapiens OX=9606 GN=ZNF800 PE=1 SV=1	ZNF800	1.26558	Up	75.235	6.3	4	4	4	0.675	0.762	0.909	1.043	1.002	1.638	nucleus				GO:0006355 regulation of transcription, DNA-templated; GO:0006357 regulation of transcription from RNA polymerase II promoter; GO:0009889 regulation of biosynthetic process; GO:0010468 regulation of gene expression; GO:0010556 regulation of macromolecule biosynthetic process; GO:0019219 regulation of nucleobase-containing compound metabolic process; GO:0019222 regulation of metabolic process; GO:…		GO:0000981 RNA polymerase II transcription factor activity, sequence-specific DNA binding; GO:0003700 transcription factor activity, sequence-specific DNA binding;	PF00096	Zinc finger, C2H2 type	K	KOG1721	FOG: Zn-finger
Q9NR30	Nucleolar RNA helicase 2 OS=Homo sapiens OX=9606 GN=DDX21 PE=1 SV=5	DDX21	1.26413	Up	87.343	53.1	37	35	68	0.905	1.014	1.019	0.867	1.11	1.082	cytoplasm,nucleus	K16911	DDX21; ATP-dependent RNA helicase DDX21 [EC:3.6.4.13]		GO:0006139 nucleobase-containing compound metabolic process; GO:0006351 transcription, DNA-templated; GO:0006366 transcription from RNA polymerase II promoter; GO:0006725 cellular aromatic compound metabolic process; GO:0006807 nitrogen compound metabolic process; GO:0008152 metabolic process; GO:0009058 biosynthetic process; GO:0009059 macromolecule biosynthetic process; GO:0009605 response to e…	GO:0005622 intracellular; GO:0005623 cell; GO:0005634 nucleus; GO:0005654 nucleoplasm; GO:0005730 nucleolus; GO:0005737 cytoplasm; GO:0031974 membrane-enclosed lumen; GO:0031981 nuclear lumen; GO:0043226 organelle; GO:0043227 membrane-bounded organelle; GO:0043228 non-membrane-bounded organelle; GO:0043229 intracellular organelle; GO:0043231 intracellular membrane-bounded organelle; GO:0043232 in…	GO:0003676 nucleic acid binding; GO:0003723 RNA binding; GO:0003724 RNA helicase activity; GO:0003725 double-stranded RNA binding; GO:0003824 catalytic activity; GO:0004004 ATP-dependent RNA helicase activity; GO:0004386 helicase activity; GO:0005488 binding; GO:0008026 ATP-dependent helicase activity; GO:0008186 RNA-dependent ATPase activity; GO:0016462 pyrophosphatase activity; GO:0016787 hydro…	PF00270; PF08152	DEAD/DEAH box helicase; GUCT (NUC152) domain	A	KOG0331	ATP-dependent RNA helicase
Q9H7E9	UPF0488 protein C8orf33 OS=Homo sapiens OX=9606 GN=C8orf33 PE=1 SV=1	C8orf33	1.26358	Up	24.992	20.5	3	2	2	0.984	1.043	0.936	0.865	1.06	1.126	nucleus
Q71UI9	Histone H2A.V OS=Homo sapiens OX=9606 GN=H2AZ2 PE=1 SV=3	H2AZ2	1.26279	Up	13.509	25.8	3	2	12	0.878	1.018	1.026	0.86	1.139	1.033	nucleus	K11251	H2A; histone H2A	map04217 Necroptosis; map05034 Alcoholism; map05322 Systemic lupus erythematosus	GO:0006325 chromatin organization; GO:0006342 chromatin silencing; GO:0006355 regulation of transcription, DNA-templated; GO:0006996 organelle organization; GO:0009889 regulation of biosynthetic process; GO:0009890 negative regulation of biosynthetic process; GO:0009892 negative regulation of metabolic process; GO:0009987 cellular process; GO:0010468 regulation of gene expression; GO:0010556 regu…	GO:0000228 nuclear chromosome; GO:0000785 chromatin; GO:0000790 nuclear chromatin; GO:0005622 intracellular; GO:0005623 cell; GO:0005634 nucleus; GO:0005694 chromosome; GO:0031974 membrane-enclosed lumen; GO:0031981 nuclear lumen; GO:0043226 organelle; GO:0043227 membrane-bounded organelle; GO:0043228 non-membrane-bounded organelle; GO:0043229 intracellular organelle; GO:0043231 intracellular mem…	GO:0003676 nucleic acid binding; GO:0003677 DNA binding; GO:0005488 binding; GO:0097159 organic cyclic compound binding; GO:1901363 heterocyclic compound binding;	PF00125	Core histone H2A/H2B/H3/H4	B	KOG1757	Histone 2A
P56378	ATP synthase subunit ATP5MPL, mitochondrial OS=Homo sapiens OX=9606 GN=ATP5MPL PE=1 SV=1	ATP5MPL	1.26197	Up	6.662	27.6	2	2	2	1.008	1.136	1.188	0.752	1.108	0.79	cytoplasm	K18193	MP68, MLQ; 6.8 kDa mitochondrial proteolipid			GO:0005622 intracellular; GO:0005623 cell; GO:0005737 cytoplasm; GO:0005739 mitochondrion; GO:0005740 mitochondrial envelope; GO:0005743 mitochondrial inner membrane; GO:0005753 mitochondrial proton-transporting ATP synthase complex; GO:0016020 membrane; GO:0016469 proton-transporting two-sector ATPase complex; GO:0019866 organelle inner membrane; GO:0031090 organelle membrane; GO:0031966 mitocho…
Q8IZ21	Phosphatase and actin regulator 4 OS=Homo sapiens OX=9606 GN=PHACTR4 PE=1 SV=1	PHACTR4	1.26166	Up	78.21	4	2	2	3	1.147	1.042	1.091	0.772	1.096	0.852	nucleus	K17585	PHACTR4; phosphatase and actin regulator 4		GO:0001654 eye development; GO:0001667 ameboidal-type cell migration; GO:0001755 neural crest cell migration; GO:0001838 embryonic epithelial tube formation; GO:0001841 neural tube formation; GO:0001843 neural tube closure; GO:0002009 morphogenesis of an epithelium; GO:0002011 morphogenesis of an epithelial sheet; GO:0002072 optic cup morphogenesis involved in camera-type eye development; GO:0006…	GO:0005622 intracellular; GO:0005623 cell; GO:0005737 cytoplasm; GO:0030027 lamellipodium; GO:0031252 cell leading edge; GO:0042995 cell projection; GO:0044424 intracellular part; GO:0044464 cell part;	GO:0003779 actin binding; GO:0005488 binding; GO:0005515 protein binding; GO:0008047 enzyme activator activity; GO:0008092 cytoskeletal protein binding; GO:0008157 protein phosphatase 1 binding; GO:0019208 phosphatase regulator activity; GO:0019211 phosphatase activator activity; GO:0019888 protein phosphatase regulator activity; GO:0019899 enzyme binding; GO:0019902 phosphatase binding; GO:00199…			Z	KOG4339	RPEL repeat-containing protein
O95786	Antiviral innate immune response receptor RIG-I OS=Homo sapiens OX=9606 GN=DDX58 PE=1 SV=2	DDX58	1.26105	Up	106.6	3.9	3	3	3	0.816	1.074	1.088	0.86	0.982	1.187	cytoplasm	K12646	DDX58, RIG-I; ATP-dependent RNA helicase DDX58 [EC:3.6.4.13]	map04064 NF-kappa B signaling pathway; map04622 RIG-I-like receptor signaling pathway; map04623 Cytosolic DNA-sensing pathway; map05160 Hepatitis C; map05161 Hepatitis B; map05162 Measles; map05164 Influenza A; map05168 Herpes simplex virus 1 infection; map05169 Epstein-Barr virus infection	GO:0001817 regulation of cytokine production; GO:0001818 negative regulation of cytokine production; GO:0001819 positive regulation of cytokine production; GO:0002218 activation of innate immune response; GO:0002221 pattern recognition receptor signaling pathway; GO:0002230 positive regulation of defense response to virus by host; GO:0002252 immune effector process; GO:0002253 activation of immun…	GO:0001726 ruffle; GO:0005622 intracellular; GO:0005623 cell; GO:0005737 cytoplasm; GO:0005829 cytosol; GO:0005856 cytoskeleton; GO:0005886 plasma membrane; GO:0005911 cell-cell junction; GO:0005923 bicellular tight junction; GO:0015629 actin cytoskeleton; GO:0016020 membrane; GO:0030054 cell junction; GO:0031252 cell leading edge; GO:0031253 cell projection membrane; GO:0031256 leading edge memb…	GO:0003676 nucleic acid binding; GO:0003677 DNA binding; GO:0003690 double-stranded DNA binding; GO:0003723 RNA binding; GO:0003725 double-stranded RNA binding; GO:0003727 single-stranded RNA binding; GO:0005488 binding; GO:0005515 protein binding; GO:0008270 zinc ion binding; GO:0019899 enzyme binding; GO:0031625 ubiquitin protein ligase binding; GO:0042802 identical protein binding; GO:0043167 …	PF00270; PF11648	DEAD/DEAH box helicase; C-terminal domain of RIG-I	A	KOG0354	DEAD-box like helicase
[truncated: 167 more rows]

## Sheet: KO_TvsKO_4
Protein accession	Protein description	Gene name	KO_T/KO_4 Ratio	Regulated Type	MW [kDa]	Coverage [%]	Peptides	Unique peptides	PSMs	KO_4	KO_5	KO_6	WT_1	WT_2	WT_3	Subcellular localization	KEGG KO No.	KEGG Gene	KEGG pathway	Biological Process	Cellular Component	Molecular Function	Pfam ID	Domain description	KOG category	KOG NO.	KOG description
[truncated: 229 more rows]
